# Supplementary material for: Descriptions of four new species of Minyomerus Horn, 1876 sec. Jansen & Franz, 2018 (Coleoptera: Curculionidae), with notes on their distribution and phylogeny
Source: PeerJ. 2018 Oct 16;6:e5633. doi: 10.7717/peerj.5633 (PMC6195114; doi:10.7717/peerj.5633)
Supplement: Supplemental Information 1 [file peerj-06-5633-s001.zip]

Archive with 4 entries (4 files):
- bootstrap_replicates.boo
- bremer_supports.out
- matrix.txt
- minyomerus_MPT.emf
