# Supplementary material for: Descriptions of four new species of Minyomerus Horn, 1876 sec. Jansen & Franz, 2018 (Coleoptera: Curculionidae), with notes on their distribution and phylogeny
Source: PeerJ. 2018 Oct 16;6:e5633. doi: 10.7717/peerj.5633 (PMC6195114; doi:10.7717/peerj.5633)
Supplement: Supplemental Information 1 [file peerj-06-5633-s001.zip › bootstrap_replicates.boo]

tread
'trees from NONA'
(0 (1 ((4 (9 (10 25 )((((11 12 )(13 22 ))(17 (16 18 )))(19 ((23 (14 15 ))((20 21 )(5 24 8 (6 7 ))))))))2 3 )))*
(0 (1 ((4 (6 7 (9 11 12 13 19 (17 16 18 )22 20 21 10 25 8 (23 (14 15 ))5 24 )))2 3 )))*
(0 (1 2 (3 4 ((6 7 )(8 ((5 24 )((10 25 )9 (13 22 )(19 (20 21 ))(16 12 18 )(17 (11 (23 (14 15 )))))))))))*
(0 (1 (2 (3 4 ((6 7 )(8 (((5 24 )(23 ((13 22 )(14 15 ))))9 (11 12 )16 (17 18 )(10 25 )19 (20 21 ))))))))*
(0 (1 (2 3 (4 ((6 7 )(8 (9 ((5 24 )((16 (17 18 ))((11 12 )(23 (14 15 ))13 22 ))25 10 (19 (20 21 ))))))))))*
(0 (1 ((4 (7 6 ((5 24 )(8 ((20 21 )23 (14 15 )19 25 9 10 22 11 12 13 (16 (17 18 )))))))2 3 )))*
(0 (1 (2 3 (4 (7 6 ((5 24 )(8 (9 ((10 25 )(16 (19 (20 21 ))(23 (14 15 ))11 22 13 12 (17 18 )))))))))))*
(0 (((6 7 )((5 24 )(8 (10 25 )9 (13 ((22 (11 12 ))((23 (14 15 ))((19 (20 21 ))16 (17 18 ))))))))(4 3 1 2 )))*
(0 (((6 7 )((5 24 )(8 (9 23 (((22 (11 12 ))(13 (14 15 )))(10 25 )16 (17 18 )(21 19 20 ))))))(4 3 1 2 )))*
(0 (1 (3 2 (4 ((6 7 )(8 (23 9 (10 25 )(5 24 )(16 18 )19 (20 21 )17 (11 12 )(14 15 )13 22 )))))))*
(0 (1 (2 (3 (4 (((5 24 )8 (10 25 )9 13 (22 (11 12 ))19 (17 18 )16 (23 (14 15 ))(20 21 ))6 7 ))))))*
(0 ((4 ((20 (21 (19 (10 25 )(5 24 )(13 ((22 (11 12 ))(23 (14 15 ))))8 9 (16 (17 18 )))))6 7 ))3 1 2 ))*
(0 ((6 7 (24 5 8 (14 15 )23 (20 21 )19 13 (22 (11 12 ))(17 (16 18 ))9 (10 25 )))(3 2 1 4 )))*
(0 (1 (2 (3 (4 ((6 7 )(24 5 (8 ((23 (14 15 ))(9 ((10 25 )(13 ((19 (20 21 ))16 (17 18 ))22 (11 12 )))))))))))))*
(0 (1 (((6 7 )((5 24 )(8 ((10 25 )9 (13 ((22 (11 12 ))((23 (14 15 ))(16 (17 18 ))(19 (20 21 )))))))))2 3 4 )))*
(0 ((4 ((6 7 )((5 24 )(8 (((23 (14 15 ))(19 ((9 (10 25 ))((13 (22 (11 12 )))(16 (17 18 ))))))(20 21 ))))))1 2 3 ))*
(0 (1 (2 (3 (4 ((8 ((5 24 )(20 21 )(23 (14 15 )19 25 (11 12 )13 22 (16 (17 18 ))9 10 )))6 7 ))))))*
(0 (1 (2 (3 (4 ((6 7 )(8 (9 (16 (17 18 ))12 22 13 11 (23 14 15 )(5 24 )(10 25 )(19 (20 21 ))))))))))*
(0 (1 (2 ((6 7 (8 9 10 25 (5 24 )13 (20 21 )(11 (23 (14 15 )))12 22 19 (16 17 18 )))3 4 ))))*
(0 (1 (2 (3 (4 ((6 7 )(24 5 8 19 9 (10 25 )(20 21 )(23 11 15 14 22 13 12 (16 (17 18 ))))))))))*
(0 (((6 7 )(8 (9 ((10 25 )(11 12 )(22 13 ((5 24 )((23 (14 15 ))((16 (17 18 ))19 (20 21 )))))))))(4 1 2 3 )))*
(0 (1 ((4 ((6 7 )(8 ((9 (10 25 ))(((23 (14 15 ))((20 21 )(19 ((13 (22 (11 12 )))16 (17 18 )))))5 24 )))))2 3 )))*
(0 (1 (2 (3 4 (10 25 (((22 (11 12 ))(13 (14 15 )))(16 (17 18 )))9 (8 (6 7 )23 19 (20 21 )5 24 ))))))*
(0 ((3 (4 ((6 7 )(8 9 (23 (22 (11 12 ))13 14 15 )(5 24 )16 17 18 ((10 25 )19 (20 21 ))))))1 2 ))*
(0 ((((6 7 )(8 (9 ((10 25 )((5 24 )(13 ((22 (11 12 ))(((16 (17 18 ))(19 (20 21 )))(14 15 23 )))))))))3 4 )1 2 ))*
(0 (((6 7 )((5 24 )(8 ((23 (14 15 ))(((9 (10 25 ))((13 (22 (11 12 )))(16 (17 18 ))))(19 (20 21 )))))))(4 3 1 2 )))*
(0 ((3 (4 ((6 7 )((5 24 )(8 ((23 (14 15 ))(16 ((13 (22 (11 12 )))(17 18 )))9 (19 (20 21 ))10 25 ))))))1 2 ))*
(0 (1 ((4 ((13 22 (11 12 )(23 (14 15 ))((16 (17 18 ))(10 25 )19 (20 21 )))9 (8 ((6 7 )5 24 ))))2 3 )))*
(0 ((3 (4 (7 6 (24 5 ((23 9 19 (10 25 )(17 (16 18 ))11 22 (14 15 )12 13 )8 (20 21 ))))))1 2 ))*
(0 (1 (2 (3 (4 ((6 7 )(8 (5 24 )9 10 25 (20 21 )23 14 15 19 13 (22 (11 12 ))(16 (17 18 )))))))))*
(0 (1 (3 2 (4 ((6 7 )(5 24 (8 (15 23 9 16 (22 (11 12 ))13 14 (17 18 )((10 25 )(19 (20 21 )))))))))))*
(0 (1 (2 3 (4 (((13 (5 24 )22 11 12 (23 (14 15 ))19 (16 (17 18 ))(10 25 )(20 21 ))8 9 )6 7 )))))*
(0 (1 (2 (4 3 ((10 25 )((13 (12 22 ))(11 ((23 (8 (6 7 )))14 15 )))9 ((5 24 )(19 ((16 (17 18 ))(20 21 )))))))))*
(0 (1 (2 3 (4 ((6 7 )(8 ((23 (14 15 ))((5 24 )(9 ((13 22 (11 12 ))((16 (17 18 ))(19 (20 21 )))10 25 ))))))))))*
(0 (((6 7 )(5 24 8 (9 ((10 25 )(((16 (17 18 ))(19 (20 21 )))((23 (14 15 ))13 22 11 12 ))))))4 3 1 2 ))*
(0 (((6 7 )(8 (9 ((10 25 )11 12 (5 24 )13 22 (23 (14 15 ))((16 (17 18 ))(19 (20 21 )))))))(3 4 1 2 )))*
(0 (1 (2 (((6 7 )(8 (9 (10 25 )((16 (17 18 ))(19 (20 21 )))11 15 12 22 13 14 23 5 24 )))3 4 ))))*
(0 (1 (2 (3 (4 ((6 7 )(8 (9 (15 17 18 (22 (11 12 ))(13 14 )23 (5 24 )16 ((19 (10 25 ))(20 21 )))))))))))*
(0 (1 (2 (((5 24 )8 (23 (14 15 ))(19 (20 21 ))(13 (22 (11 12 )))9 10 25 (16 (17 18 ))6 7 )3 4 ))))*
(0 (1 3 2 (4 (6 7 (9 8 (5 24 )(23 11 15 14 13 12 22 (16 (17 18 ))(19 (20 21 )))10 25 )))))*
(0 (((10 25 )9 (16 (17 18 ))13 22 (11 12 )24 8 (6 7 )5 23 (14 15 )(19 (20 21 )))(1 3 2 4 )))*
(0 (2 3 1 (4 (6 7 (8 9 (5 24 )(10 25 )(22 (11 12 ))23 15 13 14 19 16 17 18 (20 21 ))))))*
(0 (((8 9 (10 25 )19 (20 21 )((11 12 )15 23 (14 (13 22 )))(16 (17 18 ))(6 7 )5 24 )3 4 )1 2 ))*
(0 (1 (2 (3 (4 (6 7 ((8 23 9 25 10 ((16 (17 18 ))(19 (20 21 )))(13 14 )15 (22 (11 12 )))5 24 )))))))*
(0 (2 1 ((6 7 (24 5 (8 ((20 21 )(22 23 9 19 (10 25 )(16 (17 18 ))12 13 14 11 15 )))))3 4 )))*
(0 (1 (2 3 (4 ((8 (15 (9 (10 25 )19 16 23 (20 21 )11 (17 18 )12 14 13 22 )))(24 5 (6 7 )))))))*
(0 ((6 7 ((8 ((23 (14 15 ))(16 (17 18 ))(19 (20 21 ))(22 (11 12 ))13 9 (10 25 )))5 24 ))3 2 1 4 ))*
(0 (((6 7 )((8 (23 ((20 21 )(19 ((9 (10 25 ))((22 13 (14 15 ))(11 12 )(17 (16 18 ))))))))5 24 ))(3 2 1 4 )))*
(0 (1 (2 (3 4 (6 7 ((8 ((20 21 )((23 (15 (14 (13 (22 (11 12 ))))))(9 10 25 (19 (16 (17 18 )))))))5 24 ))))))*
(0 ((9 (10 25 )(11 12 )13 22 (23 14 15 )((16 (17 18 ))(19 (20 21 )))5 24 8 (6 7 ))2 1 3 4 ))*
(0 ((6 7 (24 5 (8 (23 (14 15 ))(((22 (11 12 ))(13 ((16 (17 18 ))(19 (20 21 )))))9 10 25 ))))4 2 1 3 ))*
(0 (1 (2 ((6 7 (8 5 24 ((20 21 )13 22 23 (14 15 )19 (11 12 )(16 (17 18 )))9 (10 25 )))3 4 ))))*
(0 (1 (2 (3 (4 ((6 7 )(8 (9 ((10 25 )((5 24 )((13 ((22 (11 12 ))(23 (14 15 ))))(16 (17 18 ))19 (20 21 ))))))))))))*
(0 (1 (2 (4 3 (6 7 (((25 10 ((19 ((16 (17 18 ))(20 21 )))((11 12 )22 23 15 13 14 )))8 9 )5 24 ))))))*
(0 (2 1 (((6 7 )(5 24 )8 9 (10 25 )(13 ((22 (11 12 ))((23 (14 15 ))((16 (17 18 ))(19 (20 21 )))))))3 4 )))*
(0 (1 (2 (3 (4 ((6 7 )((5 24 )((8 9 )(23 (((19 (10 25 ))(20 21 ))((14 15 )((16 (17 18 ))13 (22 (11 12 ))))))))))))))*
(0 ((3 4 ((6 7 )((5 24 )(8 (9 ((11 12 )13 22 (23 (14 15 ))(10 25 )((19 (20 21 ))16 17 18 )))))))1 2 ))*
(0 (1 (3 (9 (10 25 )19 8 (5 24 )(6 7 )(20 21 )(16 (17 18 ))(22 (11 12 ))13 23 (14 15 ))2 4 )))*
(0 ((3 (4 ((6 7 )8 (15 14 23 )(11 12 )((16 (17 18 ))(19 (20 21 )))9 (10 25 )13 22 5 24 )))1 2 ))*
(0 (1 (2 (3 (4 (9 13 22 (11 12 )16 (17 18 )(10 25 )19 (20 21 )(5 24 )(6 7 )8 (23 (14 15 ))))))))*
(0 ((9 (16 (17 18 ))(13 11 12 22 )10 25 (19 (20 21 )24 8 (6 7 )5 (23 (14 15 ))))4 3 1 2 ))*
(0 (1 (2 (3 (4 ((6 7 )((5 24 )(8 (9 13 (22 (11 12 ))((17 (16 18 ))(19 (20 21 )))(10 25 )(23 (14 15 )))))))))))*
(0 (1 (2 (((13 ((22 (11 12 ))((17 (16 18 ))((23 (14 15 ))19 (20 21 )))))(10 25 )9 8 5 24 (6 7 ))3 4 ))))*
(0 (1 (2 (3 (4 ((6 7 )(8 9 (10 25 )(11 12 )(17 16 18 )13 (14 15 )22 23 (19 (20 21 ))5 24 )))))))*
(0 (1 (2 ((6 7 ((5 24 )8 9 10 23 (14 15 )((16 (17 18 ))(19 (20 21 )))25 13 (22 (11 12 ))))3 4 ))))*
(0 (1 (2 (3 (4 ((6 7 )(8 ((10 25 )9 17 (19 (20 21 ))(5 24 )16 18 (13 (22 (11 12 ))23 (14 15 ))))))))))*
(0 (1 (2 (((6 7 )((5 24 )(8 (9 (10 25 (13 22 16 19 (11 12 )23 14 15 (17 18 )(20 21 )))))))3 4 ))))*
(0 (1 (2 (3 (4 ((5 24 )(6 7 )8 9 (10 25 )(((11 (23 (14 15 )))13 22 12 (16 (17 18 )))(19 (20 21 )))))))))*
(0 (1 (((6 7 )((5 24 )8 9 10 25 (13 22 11 (23 (14 15 ))12 (16 (17 18 )))(19 (20 21 ))))2 3 4 )))*
(0 (1 (2 (((6 7 )(8 (((11 ((13 22 )(17 (16 12 18 ))))9 (10 25 ))(((23 (14 15 ))(19 (20 21 )))5 24 ))))3 4 ))))*
(0 (1 (2 (3 (4 ((8 (9 (13 (22 (11 12 ))(23 (14 15 ))16 17 18 25 (20 21 )10 19 )))5 24 (6 7 )))))))*
(0 (1 ((4 ((6 7 )(8 (9 ((10 25 )(5 24 )13 (16 (17 18 ))(19 (20 21 ))(11 12 )22 (23 (14 15 )))))))2 3 )))*
(0 ((4 (9 (10 25 )((19 (16 (17 18 )))((11 12 )(13 22 ((23 (14 15 ))((20 21 )(8 ((6 7 )5 24 )))))))))2 1 3 ))*
(0 (((6 7 )((8 (23 9 (22 (11 12 ))13 (14 15 )(16 (17 18 ))((10 25 )(19 (20 21 )))))5 24 ))4 3 1 2 ))*
(0 (((6 7 )((5 24 )(8 (23 9 ((22 (11 12 ))(13 (14 15 )))(10 25 )19 (17 (16 18 ))(20 21 )))))(4 1 2 3 )))*
(0 (1 (2 (3 (4 ((6 7 )((5 24 )8 9 25 10 (11 12 )15 23 14 13 22 19 (16 (17 18 ))(20 21 ))))))))*
(0 (1 (2 (((6 7 )((5 24 )(8 ((23 (14 15 ))(9 ((10 25 )(19 (20 21 ))(16 ((17 18 )((11 12 )13 22 )))))))))3 4 ))))*
(0 ((6 7 ((20 21 )(13 ((22 (11 12 ))(23 (14 15 ))))((10 25 )((8 9 )(19 (16 (17 18 )))))5 24 ))(2 1 3 4 )))*
(0 (1 2 (3 (4 (9 (10 25 )(17 (16 18 )19 (20 21 ))13 22 (11 12 )23 (14 15 )(8 5 24 (6 7 )))))))*
(0 (1 2 (3 4 ((6 7 )((9 8 ((10 25 )(((22 (11 12 ))(15 (23 (13 14 ))))((16 (17 18 ))(19 (20 21 ))))))5 24 )))))*
(0 ((((6 7 )(8 (9 ((10 25 )19 (17 (12 18 ))11 14 15 (20 21 )(5 24 )22 13 (16 23 )))))3 4 )1 2 ))*
(0 (((6 7 )5 24 (8 ((20 21 )13 22 (11 12 )15 14 23 (16 (17 18 ))9 19 (10 25 ))))(3 4 1 2 )))*
(0 ((3 (4 ((6 7 )(8 (9 (10 25 )(24 5 ((20 21 )22 23 19 11 13 (14 15 )12 (16 (17 18 )))))))))1 2 ))*
(0 (1 ((4 (9 (10 25 )(16 (17 18 ))(11 12 )13 22 8 (5 24 )(6 7 )19 (20 21 )(15 14 23 )))2 3 )))*
(0 (1 ((4 ((6 7 )((5 24 )((23 (14 15 ))(8 (9 (((13 22 )((11 12 )(16 (17 18 ))))((10 25 )(19 (20 21 ))))))))))2 3 )))*
(0 (((6 7 )(8 (9 ((10 25 )(17 16 18 )(19 (20 21 ))(22 (11 12 ))23 (13 (14 15 ))5 24 ))))1 2 3 4 ))*
(0 ((((6 7 )(5 24 ((23 (14 15 ))19 (20 21 )8 (9 10 25 ((17 16 18 )13 (22 (11 12 )))))))3 4 )1 2 ))*
(0 (1 (3 2 (4 ((6 7 )((5 24 )(8 (9 ((10 25 )(13 ((22 (11 12 ))((23 (14 15 ))(17 (16 18 )(19 (20 21 )))))))))))))))*
(0 (1 (2 (3 (4 ((6 7 )(5 24 (8 ((14 15 )23 (19 (20 21 ))9 10 25 13 (22 (11 12 ))17 (16 18 ))))))))))*
(0 (((6 7 )(8 (9 (5 24 )(10 25 )(((16 (17 18 ))(19 (20 21 )))(13 (12 22 ))(11 (14 15 23 ))))))(1 3 2 4 )))*
(0 (2 1 (3 (4 (9 (16 (17 18 ))(10 25 )((5 24 )(((8 (6 7 ))(23 (15 (14 (13 (22 (11 12 )))))))(19 (20 21 )))))))))*
(0 (1 3 2 (4 (9 8 (10 25 )((11 12 )22 (23 (14 15 ))13 (16 (17 18 ))(19 (20 21 )))5 24 (6 7 )))))*
(0 ((3 (4 ((6 7 )((5 24 )(8 (9 (23 (((10 25 )(19 (20 21 )))((14 15 )(22 13 (11 12 )(17 16 18 )))))))))))1 2 ))*
(0 (1 (2 (4 3 ((6 7 )(24 5 (8 (9 ((10 25 )13 (22 (11 12 ))(23 (14 15 ))(17 (16 18 ))(19 (20 21 )))))))))))*
(0 (1 (2 (3 (4 ((6 7 )((5 24 )8 (9 16 17 18 (10 25 (19 (20 21 )))(13 (22 (11 12 ))(15 14 23 ))))))))))*
(0 (1 2 (4 3 (25 10 (23 (14 15 ))(17 (16 18 )(19 (20 21 )))(11 12 )13 22 9 (5 24 )8 6 7 ))))*
(0 (((6 7 )8 9 (10 25 )(5 24 )(((16 (17 18 ))19 (20 21 ))13 22 (11 12 )23 (14 15 )))4 3 1 2 ))*
(0 ((9 (10 25 )8 (23 (((14 15 )13 22 (11 12 )16 (17 18 ))(19 (20 21 ))))(5 24 )(6 7 ))4 2 1 3 ))*
(0 (1 (2 (((6 7 )((5 24 )9 11 12 13 22 ((19 ((16 (17 18 ))(20 21 )))10 25 )8 23 (14 15 )))3 4 ))))*
(0 (1 (2 (3 (4 ((6 7 )((8 9 (10 25 )((17 16 18 )(19 (20 21 )))(11 12 )22 13 (23 14 15 ))5 24 )))))))*
(0 ((6 7 ((20 21 )13 (22 (11 12 ))23 (14 15 )9 19 (10 25 )(17 (16 18 ))8 (5 24 )))(3 4 1 2 )))*
(0 (1 (2 (3 (4 ((6 7 )(8 (15 14 (23 ((22 (11 12 ))19 (16 (17 18 ))9 10 25 (13 (5 24 )(20 21 ))))))))))))*
(0 (1 ((4 ((6 7 )8 5 24 9 (10 25 )((13 ((22 (11 12 ))(23 (14 15 ))))((16 (17 18 ))(19 (20 21 ))))))2 3 )))*
(0 (1 (2 (3 (4 ((6 7 )(24 5 (8 (9 ((10 25 )(13 ((23 (14 15 ))((16 (17 18 ))(19 (20 21 ))))12 11 22 )))))))))))*
(0 (1 3 2 4 ((6 7 )((5 24 )(8 ((23 (14 15 ))((19 ((9 (10 25 ))((13 22 (11 12 ))(17 (16 18 )))))20 21 )))))))*
(0 (1 (2 (3 4 ((6 7 )(8 (5 24 )((23 (14 15 ))(19 (20 21 ))9 (10 25 )(16 ((17 18 )((11 12 )13 22 ))))))))))*
(0 (1 (3 2 (4 (((5 24 )(8 (9 (10 25 (((11 12 )(15 (23 (14 (13 22 )))))((17 (16 18 ))(19 (20 21 ))))))))6 7 )))))*
(0 (((6 7 )((5 24 )8 13 22 11 12 (23 (14 15 ))17 16 18 9 10 25 (19 (20 21 ))))1 2 3 4 ))*
(0 (1 (2 (3 (4 (((5 24 )8 ((23 (14 15 ))((20 21 )(19 ((16 ((13 22 (11 12 ))(17 18 )))(9 10 25 ))))))6 7 ))))))*
(0 (((9 (10 25 )(((11 12 )13 22 )(17 18 )16 ((23 (14 15 ))(19 20 21 )))(8 (24 5 (6 7 ))))3 4 )1 2 ))*
(0 (1 (2 (3 (4 ((6 7 )((8 (19 (20 21 )23 15 11 22 13 14 12 (16 (17 18 ))9 (10 25 )))5 24 )))))))*
(0 (((6 7 )((5 24 )8 9 (10 25 )(19 (16 (17 18 ))(20 21 )(13 (22 (11 12 ))(23 (14 15 ))))))3 4 1 2 ))*
(0 (1 ((4 ((6 7 )((5 24 )8 9 (10 25 )(16 (17 18 ))19 (20 21 )(23 (22 11 12 15 13 14 )))))2 3 )))*
(0 (2 1 (4 3 ((10 25 )(19 (20 21 ))9 8 (5 24 )(6 7 )17 (16 18 )((11 12 )((23 (14 15 ))13 22 ))))))*
(0 (1 (2 (3 (4 ((6 7 )(8 9 (13 (((22 (11 12 ))(23 (14 15 )))(16 (17 18 ))))24 5 ((10 25 )(19 (20 21 ))))))))))*
(0 (1 (2 (3 (4 ((6 7 )((5 24 )8 (23 (9 ((10 25 )(((16 (17 18 ))(19 (20 21 )))(22 (11 12 ))(13 (14 15 )))))))))))))*
(0 (1 (2 (3 (4 ((10 25 )9 23 (14 15 )(11 12 )22 13 ((16 (17 18 ))(19 (20 21 )))(8 (24 5 (6 7 )))))))))*
(0 (3 2 1 (4 (((5 24 )(8 ((20 21 )((23 (14 15 ))(19 ((10 25 )9 ((16 (17 18 ))(22 13 (11 12 )))))))))6 7 ))))*
(0 (((6 7 )(8 (9 25 10 (5 24 )(22 13 (11 12 )19 (16 (17 18 ))(23 (14 15 ))(20 21 )))))1 3 2 4 ))*
(0 (1 (3 2 (4 ((6 7 )((8 (((23 (14 15 ))(19 (9 (10 25 ))(((11 12 )13 22 )(17 16 18 ))))(20 21 )))5 24 ))))))*
(0 (1 3 ((6 7 )(8 (9 ((10 25 )((5 24 )(23 ((16 (17 18 ))(19 (20 21 )))(11 12 )(14 15 )13 22 ))))))2 4 ))*
(0 (2 1 (3 (4 ((6 7 )(8 ((14 15 )(23 ((19 (20 21 ))((5 24 )(11 13 22 (12 (16 (17 18 )))9 (10 25 ))))))))))))*
(0 (1 (2 (3 (4 ((6 7 )((5 24 )(8 (23 (14 15 )((22 (11 12 ))9 13 (10 25 )((17 (16 18 ))19 (20 21 ))))))))))))*
(0 (1 2 (3 (4 ((6 7 )((15 (13 14 ))(8 (9 10 25 (22 (11 12 ))(16 (17 18 )19 (20 21 ))23 5 24 ))))))))*
(0 (1 (3 2 (4 (8 9 11 12 (15 (14 23 ))(17 (16 18 ))13 22 25 10 (19 (20 21 ))(6 7 )5 24 )))))*
(0 (1 2 (3 (4 ((10 25 )15 (11 12 )19 (23 (14 (13 22 )))(16 17 18 )(20 21 )9 8 6 7 5 24 )))))*
(0 (1 (2 (4 3 ((6 7 )((5 24 )(8 (9 ((10 25 )(((16 (17 18 ))(19 (20 21 )))((22 (11 12 ))13 (23 (14 15 )))))))))))))*
(0 ((4 ((6 7 )(8 ((5 24 )9 (19 (20 21 )(16 (17 18 ))((11 12 )(23 (14 15 ))13 22 ))10 25 ))))3 1 2 ))*
(0 ((3 (4 ((6 7 )(8 (10 25 9 (11 12 )23 14 15 (5 24 )16 19 17 18 (20 21 )13 22 )))))1 2 ))*
(0 (((5 8 (23 15 14 13 (22 (11 12 )))(16 (17 18 ))19 (20 21 )(10 25 )9 24 )6 7 )(4 3 1 2 )))*
(0 (((6 7 )((5 24 )8 9 (10 25 )(11 12 )(23 (14 15 ))((16 (17 18 ))19 (20 21 ))13 22 ))4 3 1 2 ))*
(0 (((6 7 )(5 8 24 ((19 ((10 25 )(9 (((13 22 )((11 12 )(15 (14 23 ))))(16 (17 18 ))))))(20 21 ))))(4 3 1 2 )))*
(0 ((((6 7 )((5 24 )(8 (9 ((((13 (22 (11 12 )))(23 (14 15 )))(17 (16 18 )))(25 10 (19 (20 21 ))))))))3 4 )1 2 ))*
(0 (1 (2 (3 (4 ((5 (20 21 )24 ((23 (14 15 ))(13 22 ((11 12 )(8 (19 (17 (16 18 )))9 (10 25 ))))))6 7 ))))))*
(0 (1 (2 (3 (4 ((6 7 )((5 24 )(8 (9 ((10 25 )(13 ((22 (11 12 ))(((16 (17 18 ))(20 21 ))19 (23 (14 15 )))))))))))))))*
(0 (2 1 (3 (4 ((6 7 )((5 24 )(8 (9 ((10 25 )(13 ((22 (11 12 ))((16 (17 18 ))(23 (14 15 ))(19 (20 21 ))))))))))))))*
(0 (((6 7 )(8 (9 (10 (23 (11 12 )13 22 (14 15 ))19 25 (5 24 )((16 17 18 )(20 21 ))))))4 1 2 3 ))*
(0 ((3 (4 ((6 7 )((5 24 )(8 (9 ((10 25 )13 (11 12 )17 16 18 22 (23 (14 15 ))(19 (20 21 )))))))))1 2 ))*
(0 (((6 7 )(8 (9 (((5 24 )((13 ((22 (11 12 ))(23 (14 15 ))))(16 (17 18 )(19 (20 21 )))))10 25 ))))3 4 1 2 ))*
(0 (((6 7 )(8 ((14 15 )(23 (11 9 (10 25 )19 22 (5 24 )13 (20 21 )16 12 17 18 )))))3 4 1 2 ))*
(0 (1 (4 2 3 ((5 24 )(6 7 )8 9 (10 25 )23 19 (20 21 )((22 (11 12 ))13 14 15 (16 (17 18 )))))))*
(0 (1 2 3 (4 ((6 7 )(8 (5 24 )(14 15 (23 (13 (22 (11 12 )))19 (10 25 )(20 21 )16 17 9 18 )))))))*
(0 (1 ((4 (8 9 19 (10 25 )16 (17 18 )(11 12 )15 13 14 22 23 (5 24 )(6 7 )(20 21 )))2 3 )))*
(0 ((3 (4 ((6 7 )((5 24 )(8 (9 ((10 25 (19 (20 21 )))(13 (12 (16 (17 18 )))22 (11 (23 (14 15 )))))))))))1 2 ))*
(0 (1 (2 (3 (4 ((6 7 )(8 (((5 24 )((19 (20 21 ))13 23 (14 15 )22 ((11 12 )(17 (16 18 )))))9 (10 25 )))))))))*
(0 (1 (2 (((6 7 )((5 24 )(8 (9 ((10 25 )(((23 (14 15 ))(19 (20 21 )))(17 (16 18 ))((11 12 )13 22 )))))))3 4 ))))*
(0 (1 (2 (3 (4 ((10 25 )(19 (20 21 ))((16 (17 18 ))(11 12 )22 13 23 14 15 )9 8 24 5 (6 7 )))))))*
(0 (1 (2 (4 3 (8 15 14 23 (20 21 )22 13 (11 12 )9 (10 25 )(19 (16 17 18 ))(5 24 (6 7 )))))))*
(0 (1 (2 (3 (4 (9 (10 25 )13 (22 (11 12 ))(16 (17 18 ))23 (8 ((5 24 )(6 7 )))(14 15 )(19 (20 21 ))))))))*
(0 (1 (2 (4 3 ((6 7 )8 (5 24 )10 11 (23 (14 15 ))19 (20 21 )25 9 (17 16 18 )13 (12 22 ))))))*
(0 ((3 (4 ((6 7 )((10 25 )9 13 (5 24 )8 (23 (14 15 ))(22 (11 12 ))((16 (17 18 ))(19 (20 21 )))))))1 2 ))*
(0 (1 (2 (4 3 ((6 7 )(8 9 24 5 23 10 25 19 (20 21 )(13 (14 15 ))(22 (11 12 ))(16 (17 18 ))))))))*
(0 ((9 (11 23 14 15 13 22 (12 (16 (17 18 ))))10 25 19 (20 21 )(6 7 )8 5 24 )(2 3 1 4 )))*
(0 (1 (2 (3 4 ((6 7 )(8 (14 15 )23 9 (22 (11 12 ))13 16 (17 18 )(5 24 )((10 25 )(19 (20 21 )))))))))*
(0 (1 (2 (3 (4 ((10 25 )9 (22 (11 12 )(19 (16 (17 18 )))13 (((23 (14 15 ))(20 21 ))(24 (6 7 )5 8 )))))))))*
(0 (1 (2 (((6 7 )(8 9 (23 10 25 19 (20 21 )13 14 22 (16 (17 18 ))15 (11 12 ))5 24 ))3 4 ))))*
(0 (1 (2 (3 (4 ((6 7 )((5 24 )(8 (((10 25 )(19 (20 21 )))9 ((11 12 )(15 (23 (14 (13 22 )))))17 (16 18 ))))))))))*
(0 (((10 25 )9 (((11 12 )(13 22 ))(17 16 18 )(19 ((23 (14 15 ))(((5 24 )(8 (6 7 )))(20 21 ))))))4 2 1 3 ))*
(0 (1 (4 2 3 (9 (5 24 )8 (6 7 )(23 (14 15 ))(20 21 )13 22 (11 12 )(19 (10 25 ))16 (17 18 )))))*
(0 ((((6 7 )((9 ((10 25 )(13 ((22 (11 12 ))((23 (14 15 ))(19 ((17 16 18 )(20 21 ))))))))8 (5 24 )))3 4 )1 2 ))*
(0 (1 (2 (((6 7 )(8 (9 (10 25 )((5 24 )(((13 ((22 (11 12 ))(23 (14 15 ))))(16 (17 18 )))(19 (20 21 )))))))3 4 ))))*
(0 (1 (2 (3 (4 (7 6 (9 (10 25 )(13 11 22 19 (23 (14 15 ))(20 21 )17 16 12 18 )8 (5 24 ))))))))*
(0 (1 (2 3 (4 ((6 7 )((8 ((20 21 )19 (10 25 )(11 12 )13 22 (15 14 23 )9 (16 17 18 )))5 24 ))))))*
(0 (1 (2 (3 (4 ((6 7 )(8 9 (23 11 (14 15 )13 12 22 )(10 25 )(5 24 )(16 (17 18 ))19 (20 21 ))))))))*
(0 (1 (2 (3 (4 (((5 24 )(6 7 ))(8 ((10 25 )9 (13 ((22 (11 12 ))((23 (14 15 ))((16 (17 18 ))(19 (20 21 ))))))))))))))*
(0 (1 (2 (3 (4 (6 7 (9 (10 25 )17 12 18 16 22 (20 21 )19 5 24 8 15 13 14 11 23 )))))))*
(0 (((6 7 )(8 9 (10 25 )(11 12 23 ((16 (17 18 ))(19 (20 21 )))13 14 15 22 )5 24 ))(4 3 1 2 )))*
(0 (1 2 3 (4 (8 ((5 24 )(6 7 ))23 (14 15 )9 (10 25 )(17 18 )(19 (20 21 ))(11 12 )13 16 22 ))))*
(0 ((6 7 (24 5 (8 (19 (20 21 )(23 (14 15 ))13 (22 (11 12 ))(16 (17 18 ))(25 9 10 )))))(4 1 2 3 )))*
(0 (1 (2 3 (4 ((6 7 )(5 24 )8 (20 21 )15 (11 12 )9 (10 25 )19 (17 (16 18 ))23 (14 (13 22 )))))))*
(0 (((6 7 )(8 (5 24 )((23 (14 15 ))(((10 25 )(19 (20 21 )))9 13 (22 (11 12 ))(16 17 18 )))))(4 1 2 3 )))*
(0 (1 (2 3 (4 (6 7 (8 24 5 9 (10 25 )((19 (16 (17 18 ))(20 21 ))(13 ((22 (11 12 ))(15 14 23 ))))))))))*
(0 (1 2 (((6 7 )((5 24 )(8 (9 ((10 25 )(13 22 11 12 17 16 18 (23 (14 15 ))(19 (20 21 ))))))))3 4 )))*
(0 (1 2 (4 3 ((6 7 )((5 24 )8 9 (10 25 )((19 (17 18 )16 (20 21 ))((11 12 )(23 (14 15 ))13 22 )))))))*
(0 (1 (2 (4 3 ((6 7 )(8 (9 10 25 19 11 15 17 12 18 (5 24 )22 (20 21 )23 16 13 14 )))))))*
(0 (1 (2 3 (4 ((6 7 )((5 24 )(8 (9 (23 13 22 (12 (16 (17 18 )))((10 25 )(19 (20 21 )))11 (14 15 ))))))))))*
(0 (1 (2 (3 (4 ((6 7 )(24 5 (8 (9 ((10 25 )(13 ((22 (11 12 ))((23 (14 15 ))((16 (17 18 ))(19 (20 21 ))))))))))))))))*
(0 (1 (3 4 2 (10 9 25 (13 (22 (11 12 )))16 (17 18 )19 ((23 14 15 )(20 21 )(6 7 )8 (5 24 ))))))*
(0 (((6 7 )(8 (14 15 )23 13 (22 (11 12 ))9 (5 24 )(16 (17 18 ))(10 25 )19 (20 21 )))(3 4 1 2 )))*
(0 ((3 (4 ((6 7 )((5 24 )(8 (9 (13 (22 (11 12 ))(23 (14 15 ))17 (16 18 )(10 25 )(19 (20 21 )))))))))1 2 ))*
(0 (1 (2 (3 (4 ((10 25 )9 ((11 12 )(13 22 ))(16 (17 18 ))19 8 (5 24 )(6 7 )23 (14 15 )(20 21 )))))))*
(0 (1 (2 (3 4 (9 (10 25 )11 12 22 13 14 (16 (17 18 ))(19 (20 21 ))(8 ((5 24 )(6 7 )))15 23 )))))*
(0 (1 (2 (3 (4 ((6 7 )(9 (((10 25 )(20 21 ))((17 16 18 )(((22 (11 12 ))(13 (14 15 )))(19 23 24 5 8 )))))))))))*
(0 (1 (2 (3 (4 ((6 7 )((5 24 )(8 ((14 15 )((9 10 25 ((13 (22 (11 12 )))(17 (16 18 ))))23 19 (20 21 )))))))))))*
(0 ((6 7 ((5 24 )(10 25 )((20 21 )19 16 (17 18 )13 (22 (11 12 ))(15 14 23 ))8 9 ))3 4 1 2 ))*
(0 (1 (2 (3 (4 ((6 7 )((5 24 )(8 ((20 21 )(15 14 23 )(22 (11 12 ))13 9 (10 25 )19 (16 (17 18 )))))))))))*
(0 ((3 (4 ((6 7 )(8 (9 ((11 12 )(10 25 )((5 24 )13 (23 (14 15 ))22 (16 19 (17 18 )(20 21 )))))))))1 2 ))*
(0 (1 2 (3 (4 ((6 7 )((5 24 )8 ((20 21 )((23 (14 15 ))(19 (11 12 )13 22 (17 18 )16 9 (10 25 ))))))))))*
(0 (((6 7 )((8 (10 25 9 ((19 (20 21 ))(((13 (22 (11 12 )))(23 (14 15 )))16 (17 18 )))))5 24 ))(1 2 3 4 )))*
(0 (1 2 (3 (4 (6 7 (8 9 (10 25 )(11 12 )((16 17 18 )(19 (20 21 )))23 13 22 (14 15 )5 24 ))))))*
(0 (1 2 (3 (4 (9 (10 25 )19 (16 17 18 )(11 12 )22 23 (14 15 )13 5 ((6 7 )(20 21 ))8 24 )))))*
(0 (1 (2 3 (4 ((6 7 )(8 (9 ((10 25 )((5 24 )((13 (22 (11 12 )))((16 (17 18 ))((23 (14 15 ))(19 (20 21 ))))))))))))))*
(0 (1 ((4 ((6 7 )(9 ((10 25 )((19 (((13 (22 (11 12 )))(23 (14 15 )))(16 (17 18 ))))(20 21 )))8 (5 24 ))))2 3 )))*
(0 (1 (2 3 (4 ((6 7 )(8 ((14 15 )(23 (9 10 25 (11 12 )(((5 24 )(19 (20 21 )))16 ((13 22 )(17 18 ))))))))))))*
(0 (1 (2 (3 (4 ((6 7 )((5 24 )(8 (9 ((10 25 )((11 12 )23 (14 15 )(16 (17 18 ))(19 (20 21 ))13 22 )))))))))))*
(0 ((((5 24 )(8 (((11 12 )(15 (23 (14 (13 22 ))))((16 (17 18 ))(19 (20 21 ))))9 10 25 )))6 7 )4 2 1 3 ))*
(0 (1 (3 2 (4 (8 ((5 24 )((6 7 )(20 21 )))(((12 (13 22 ))(11 (15 (14 23 ))))(16 (17 18 )))9 19 (10 25 ))))))*
(0 (1 ((4 (((5 24 )8 ((20 21 )19 9 (10 25 )(16 (17 18 ))((11 12 )22 23 13 (14 15 ))))6 7 ))2 3 )))*
(0 (1 (2 (3 (4 (7 6 ((23 (14 15 )(19 (16 ((13 (22 (11 12 )))(17 18 ))))(20 21 ))(5 24 )8 (9 10 25 ))))))))*
(0 (1 (2 (3 (4 (((5 24 )(8 23 9 11 15 12 14 13 22 ((16 (17 18 ))19 (20 21 ))10 25 ))6 7 ))))))*
(0 (((10 25 )9 8 (5 24 )(6 7 )(16 (17 18 ))(14 15 )23 19 (20 21 )11 12 13 22 )3 4 1 2 ))*
(0 ((((6 7 )(8 (9 (10 (15 (14 23 ))(22 (11 12 ))19 25 13 (5 24 )16 (17 18 )(20 21 )))))3 4 )1 2 ))*
(0 (4 2 1 3 ((6 7 )((8 (9 ((10 25 )((11 12 )((15 (23 (14 (13 22 ))))((16 (17 18 ))(19 (20 21 ))))))))5 24 ))))*
(0 (1 (2 (3 (4 ((6 7 )(8 9 (10 25 )(5 24 )(13 (20 21 )23 (16 17 18 )22 19 (11 12 )(14 15 )))))))))*
(0 ((3 (4 ((5 24 )8 (6 7 )19 (20 21 )(23 14 15 )13 22 (11 12 )(16 17 18 )9 (10 25 ))))1 2 ))*
(0 (1 3 2 (4 ((6 7 )(8 (9 ((10 25 )(11 12 )13 5 24 16 19 (17 18 )(20 21 )22 (23 (14 15 )))))))))*
(0 (1 (3 2 (4 ((6 7 )(((20 21 )16 (17 18 )19 (15 14 23 )(11 12 )13 22 )8 24 5 9 10 25 ))))))*
(0 (1 (2 3 (4 ((6 7 )(8 (9 ((5 24 )(13 22 )(16 (17 18 ))(20 21 )25 10 19 (11 12 )15 14 23 ))))))))*
(0 (1 (2 (((6 7 )(24 5 (8 (9 (10 25 )13 (22 (11 12 ))23 (14 15 )((16 (17 18 ))(19 (20 21 )))))))3 4 ))))*
(0 ((3 (4 (6 7 8 24 5 12 13 (16 (17 18 ))11 22 23 (14 15 )9 (10 25 )19 (20 21 ))))1 2 ))*
(0 (1 ((4 ((8 ((5 24 )((((17 (16 18 ))(19 (20 21 )))(12 22 13 11 (23 (14 15 ))))9 (10 25 ))))6 7 ))2 3 )))*
(0 (1 (2 (3 4 (6 7 ((8 (23 (19 ((9 (10 25 ))((13 22 (11 12 ))(16 (17 18 )))))(14 15 )(20 21 )))5 24 ))))))*
(0 (1 (2 (3 (4 ((6 7 )(8 ((9 (10 25 ))((5 24 )(23 ((19 (20 21 ))(22 13 (14 15 )(11 12 )(16 (17 18 ))))))))))))))*
(0 (1 (2 (3 (4 ((6 7 )(8 (((5 24 )((13 ((22 (11 12 ))(23 (14 15 ))))(19 ((16 (17 18 ))(20 21 )))))25 9 10 ))))))))*
(0 (((6 7 )(8 23 (13 (22 (11 12 )))(14 15 )(16 (17 18 ))19 10 25 (20 21 )9 (5 24 )))2 3 1 4 ))*
(0 (1 (2 (3 (4 (9 (10 25 )8 (11 12 )(16 (17 18 ))19 20 21 (5 24 )(6 7 )13 22 (23 (14 15 ))))))))*
(0 (((6 7 )(9 (10 25 )19 (20 21 )16 (17 18 )(22 11 15 23 14 12 13 )8 5 24 ))(2 3 1 4 )))*
(0 (((6 7 )(8 13 (22 (11 12 ))(23 (14 15 ))(16 (17 18 ))5 (10 25 (19 (20 21 )))9 24 ))2 1 3 4 ))*
(0 ((6 7 (8 (5 24 )((20 21 )((23 (14 15 ))(16 (13 (22 (11 12 )))(17 18 )19 (10 9 25 ))))))2 1 3 4 ))*
(0 ((3 (4 ((6 7 )(8 ((5 24 )(13 (22 (11 12 ))(23 (14 15 )))(16 (17 18 ))9 (10 25 (19 (20 21 ))))))))1 2 ))*
(0 (1 2 (3 4 ((6 7 )(5 9 (11 12 )13 22 24 (16 (17 18 ))(19 10 25 (20 21 ))8 23 14 15 )))))*
(0 (1 (2 (3 (4 (7 6 ((5 24 )(8 (9 ((10 25 )(22 13 (11 12 )(17 ((16 18 )(19 (20 21 ))))(14 15 23 ))))))))))))*
(0 (((6 7 )(24 (9 ((11 12 )(23 (14 15 ))((16 (17 18 ))((10 25 )(19 (20 21 ))))13 22 ))5 8 ))(1 4 2 3 )))*
(0 (1 (2 (4 3 ((8 (9 ((10 25 )(19 (20 21 )((17 16 18 )((11 12 )22 13 14 15 23 ))))))(24 5 (6 7 )))))))*
(0 (((6 7 ((8 (10 25 9 ((19 (20 21 ))((11 12 )15 23 14 13 22 )(16 (17 18 )))))5 24 ))3 4 )1 2 ))*
(0 ((3 (4 (((5 24 )(8 (9 ((10 25 )((11 12 )(17 (16 18 ))15 23 14 13 22 (19 (20 21 )))))))6 7 )))1 2 ))*
(0 ((4 ((8 ((23 (14 15 ))(22 11 12 13 (9 (10 25 ))19 (16 (17 18 ))))(5 24 )(20 21 ))6 7 ))1 2 3 ))*
(0 (((6 7 )((5 24 )8 9 (10 25 )(13 11 12 ((17 16 18 )(19 (20 21 )))23 22 (14 15 ))))3 4 1 2 ))*
(0 (1 ((4 (6 7 (8 5 (20 21 )24 19 10 23 15 11 14 9 25 13 22 (12 (16 (17 18 ))))))2 3 )))*
(0 (1 (2 (3 4 ((6 7 )(9 (10 25 )13 (22 (11 12 ))(17 16 18 )23 (14 15 )19 (20 21 )8 (5 24 )))))))*
(0 (3 2 1 (4 ((6 7 )(8 (23 (14 15 ))(22 (11 12 ))13 5 24 (16 (17 18 ))9 ((19 (20 21 ))10 25 ))))))*
(0 (1 (2 (3 4 (9 25 10 ((11 12 )13 22 ((16 (17 18 ))(19 ((20 21 )(23 (14 15 (8 (5 24 )(6 7 )))))))))))))*
(0 (((6 7 )((5 24 )(8 (9 ((10 25 )(13 ((22 (11 12 ))((23 (14 15 ))((16 (17 18 ))(19 (20 21 )))))))))))4 3 1 2 ))*
(0 (3 2 1 (4 (23 8 (5 24 )(6 7 )9 (10 25 )(19 (20 21 ))((17 (16 18 ))((11 12 )(14 15 )13 22 ))))))*
(0 ((6 7 ((8 (9 ((10 25 )(13 (23 (14 15 ))(16 17 18 (19 (20 21 )))22 (11 12 )))))5 24 ))3 4 1 2 ))*
(0 (1 ((4 ((5 24 )6 7 8 25 9 10 ((11 12 )15 23 14 13 22 )(19 (16 (17 18 )(20 21 )))))2 3 )))*
(0 (((6 7 )((5 24 )(8 (9 (10 25 )(19 (13 (((22 (11 12 ))(23 (14 15 )))(16 (17 18 ))))(20 21 ))))))4 3 1 2 ))*
(0 ((((5 24 )(8 (9 ((10 25 )(((23 (14 15 ))(19 (17 (16 18 ))(20 21 )))13 (22 (11 12 )))))))6 7 )3 4 1 2 ))*
(0 (1 (2 ((6 7 (8 9 (10 25 )5 24 19 (16 (17 18 ))(20 21 )(13 (23 (14 15 ))22 (11 12 ))))3 4 ))))*
(0 (1 (2 (((6 7 )((5 24 )(8 (9 ((10 25 )((17 ((16 18 )(19 (20 21 ))))((22 (11 12 ))23 (13 (14 15 )))))))))3 4 ))))*
(0 ((6 7 (24 5 (8 ((20 21 )19 (16 (17 18 ))23 (14 15 )(11 12 )13 22 9 (10 25 )))))2 1 3 4 ))*
(0 (2 (4 (((5 24 )8 9 25 10 (20 21 )19 16 (17 18 )23 (22 (11 12 ))13 14 15 )6 7 ))1 3 ))*
(0 (2 1 (3 (4 ((6 7 )(8 (9 ((5 24 )13 22 (11 12 )(23 (14 15 ))(17 16 18 )((10 25 )(19 (20 21 )))))))))))*
(0 (1 (2 (((6 7 )(8 (9 ((10 25 )(((13 (22 (11 12 )))(16 (17 18 )))((5 24 )((23 (14 15 ))(19 (20 21 )))))))))3 4 ))))*
(0 (1 (2 (((6 7 )(8 ((14 15 )23 (11 12 )9 10 17 (13 22 )5 24 (16 18 )25 (19 (20 21 )))))3 4 ))))*
(0 ((4 ((6 7 )(8 ((14 15 )((19 ((10 25 )9 ((22 (11 12 ))13 (17 (16 18 )))))((20 21 )23 (5 24 )))))))1 2 3 ))*
(0 (1 (2 (3 (4 (24 9 (10 25 ((19 ((13 (22 (11 12 ))(23 (14 15 )))(16 (17 18 ))))(20 21 )))(6 7 )5 8 ))))))*
(0 (1 (2 (4 3 ((6 7 )(8 (9 (25 10 ((22 (11 12 ))13 (16 (17 18 ))(23 (14 15 ))(5 24 )19 (20 21 ))))))))))*
(0 (1 (2 (3 4 ((6 7 )(9 (10 25 )8 (5 24 )23 (((22 (11 12 ))(13 (14 15 )))(16 (17 18 )))(19 (20 21 ))))))))*
(0 (((6 7 )((23 (20 21 )(14 ((22 (11 12 ))13 (16 (17 18 ))))(15 8 (9 (25 10 19 ))))5 24 ))(3 4 1 2 )))*
(0 (1 (2 (3 (4 ((6 7 )24 5 8 (14 15 )23 (19 (20 21 ))13 (11 12 )(16 (17 18 ))22 9 (10 25 )))))))*
(0 ((3 (4 ((6 7 )((5 24 )(8 ((23 (14 15 ))((20 21 )(19 ((9 ((16 (17 18 ))(13 (22 11 12 ))))10 25 )))))))))1 2 ))*
(0 (1 (2 (3 (4 ((6 7 )((8 (9 (10 25 19 20 21 13 12 16 (17 18 )22 11 (23 (14 15 )))))5 24 )))))))*
(0 ((9 (22 (11 12 ))(17 (16 18 ))(10 25 )(19 (20 21 ))8 ((5 24 )(6 7 ))23 (13 (14 15 )))(3 4 1 2 )))*
(0 ((3 (4 (25 9 10 (11 12 )19 16 17 18 (20 21 )15 14 13 22 23 24 8 5 (6 7 ))))1 2 ))*
(0 (1 ((4 ((6 7 )(8 (9 (10 25 )((5 24 )13 ((22 (11 12 ))(23 (14 15 )))((16 (19 (17 18 )))(20 21 )))))))2 3 )))*
(0 (1 (2 3 (4 (19 (((11 12 )(15 (23 (14 (13 22 )))))(17 (16 18 )))9 (10 25 )8 (5 24 )(6 7 )(20 21 ))))))*
(0 (1 (3 2 (4 ((5 24 )(8 (9 ((10 25 )((16 (17 18 ))(19 (20 21 )))(23 (14 15 ))13 (22 (11 12 )))))6 7 )))))*
(0 (1 (3 2 (4 (9 (10 25 )23 (14 15 )13 (22 (11 12 ))17 16 18 (19 (20 21 ))8 (5 24 )(6 7 ))))))*
(0 (1 2 (3 (4 ((6 7 )((5 24 )(8 ((13 (((23 (14 15 ))((16 (17 18 ))(19 (20 21 ))))(11 12 22 )))9 (10 25 )))))))))*
(0 (((6 7 )(8 9 (5 24 )(17 (16 18 ))(10 25 )19 (20 21 )(11 12 )22 13 (23 (14 15 ))))(3 1 2 4 )))*
(0 (1 (2 (3 (4 (9 25 10 11 19 16 13 12 22 (17 18 )8 (5 24 )6 7 (23 (14 15 ))(20 21 )))))))*
(0 (1 (6 7 ((20 21 )(8 (23 (14 15 )((22 (11 12 ))((19 9 (10 25 ))13 ((5 24 )(16 (17 18 )))))))))2 3 4 ))*
(0 (1 (2 (4 3 ((6 7 )(8 ((23 (5 24 ))(9 ((17 (16 18 ))((10 25 )(19 (20 21 )))((11 12 )((14 15 )13 22 )))))))))))*
(0 (1 (2 (3 (4 (7 6 ((5 24 )(8 (9 23 ((((22 (11 12 ))(13 (14 15 )))(17 (16 18 )))(10 25 )(19 (20 21 ))))))))))))*
(0 ((4 ((6 7 )(8 9 5 24 (23 (19 (10 25 )(20 21 ))(16 (17 18 ))22 13 (11 12 )(14 15 )))))1 2 3 ))*
(0 (1 (2 (3 (4 ((6 7 )8 9 25 10 19 23 11 12 (14 15 )5 24 22 13 (16 (17 18 ))(20 21 )))))))*
(0 (1 ((4 ((6 7 )(5 24 (8 (9 (13 (23 (14 15 ))(10 25 )19 (20 21 )16 22 11 12 (17 18 )))))))2 3 )))*
(0 (1 (2 (3 (4 ((6 7 )(5 24 (8 ((15 14 23 )((19 (20 21 ))(16 (17 18 )(9 (10 25 ))(13 22 (11 12 )))))))))))))*
(0 (1 (2 (4 3 (25 (17 18 )16 19 8 (5 24 )6 7 ((13 (22 (11 12 )))(23 (14 15 )))(20 21 )9 10 )))))*
(0 ((((6 7 )(8 13 (22 (11 12 ))(23 (14 15 ))9 16 17 18 (10 25 )19 (20 21 )5 24 ))3 4 )1 2 ))*
(0 (1 (((6 7 )(8 15 14 23 (11 12 )5 24 (16 (17 18 ))13 22 9 ((10 25 )(19 (20 21 )))))4 2 3 )))*
(0 (1 (2 (3 (4 ((6 7 )(8 9 ((22 (11 12 ))(((19 (10 25 ))(20 21 ))(14 15 )(23 (16 (17 18 )))))13 (5 24 ))))))))*
(0 (1 (2 (((6 7 )((5 24 )(8 (9 (23 (((14 15 )(22 11 12 13 (16 (17 18 ))))((10 25 )(19 (20 21 )))))))))3 4 ))))*
(0 ((3 (4 ((6 7 )(8 ((9 ((10 25 )(((16 (17 18 ))(19 (20 21 )))((11 12 )(22 13 (14 15 ))))))(23 5 24 ))))))1 2 ))*
(0 (1 ((4 ((6 7 )(8 ((17 (16 18 ))((11 12 )13 22 ))9 ((19 (20 21 ))10 25 )(5 24 )(23 (14 15 )))))2 3 )))*
(0 (1 (2 (3 (4 (7 6 (8 (23 (14 15 ))(11 13 22 (12 (16 (17 18 )))9 (10 25 ))24 5 (19 (20 21 )))))))))*
(0 ((3 (4 ((10 25 )9 13 22 (11 12 )(16 (17 18 ))24 8 (6 7 )(19 (20 21 ))5 (23 (14 15 )))))1 2 ))*
(0 (4 (7 6 (5 24 )8 9 19 (23 15 14 13 22 (11 12 ))((16 (17 18 ))(20 21 ))10 25 )2 1 3 ))*
(0 (1 (2 (3 (4 ((6 7 )(24 5 8 (23 (11 22 13 (14 15 )12 (17 16 18 )))9 ((10 25 )(19 (20 21 ))))))))))*
(0 (2 1 (3 (4 (7 6 ((8 ((20 21 )((23 (14 15 ))(19 ((16 (17 18 ))(9 (10 25 ))(11 13 12 22 ))))))5 24 ))))))*
(0 (1 (3 2 (4 ((6 7 )((5 24 )8 ((22 (11 12 ))(13 (14 15 ))(17 (16 18 )))((10 25 )(19 (20 21 )))9 23 ))))))*
(0 (1 (2 (((8 (23 (14 15 ))(20 21 )19 (5 24 )((10 25 )9 13 22 (11 12 )(17 (16 18 ))))6 7 )3 4 ))))*
(0 (2 1 (3 (4 (8 10 25 9 (13 ((22 (11 12 ))((23 (14 15 ))((16 (17 18 ))(19 (20 21 ))))))(5 24 )6 7 )))))*
(0 (1 (3 2 4 ((6 7 )(8 (14 15 )(5 23 9 (22 (11 12 ))16 24 (13 (17 18 ))((19 (20 21 ))10 25 )))))))*
(0 (1 (2 (3 4 (7 6 ((8 ((20 21 )(10 25 )9 19 (13 (22 (11 12 ))23 14 15 )(16 17 18 )))5 24 ))))))*
(0 (1 (2 (3 (4 ((6 7 )(8 (((22 (11 12 ))(13 (((9 (5 24 ))(16 (17 18 )))((10 25 )(19 (20 21 ))))))(23 14 15 )))))))))*
(0 (1 ((4 ((8 ((5 24 )(9 ((((19 (16 (17 18 )))(20 21 ))(13 ((22 (11 12 ))(15 14 23 ))))10 25 ))))6 7 ))2 3 )))*
(0 (((6 7 )((5 24 )(8 (9 ((10 25 )(13 ((22 (11 12 ))((23 (14 15 ))(19 (16 (17 18 ))(20 21 ))))))))))2 3 1 4 ))*
(0 (((6 7 )(8 (9 (10 25 )(5 24 )(22 (11 12 ))(23 (14 15 ))13 19 (16 (17 18 ))(20 21 ))))3 4 1 2 ))*
(0 (1 ((4 ((8 ((5 24 )(6 7 )))9 (10 25 )(13 ((22 (11 12 ))((16 (19 (17 18 )))((23 (14 15 ))(20 21 )))))))2 3 )))*
(0 ((3 (4 ((8 (9 ((10 25 )((16 (17 18 ))23 (19 (20 21 ))(22 (11 12 ))13 (14 15 )))))5 24 (6 7 ))))1 2 ))*
(0 (((6 7 )((5 24 )(22 8 9 (10 25 )(20 21 )19 (16 (17 18 ))11 23 15 14 12 13 )))(4 3 1 2 )))*
(0 ((((5 24 )(8 ((((23 (14 15 ))(19 ((16 (17 18 ))(20 21 ))))13 22 (11 12 ))9 (10 25 ))))6 7 )4 2 1 3 ))*
(0 (((6 7 )((5 24 )(8 (9 ((10 25 )(((22 (11 12 ))(13 (14 15 )))(23 ((16 (17 18 ))(19 (20 21 ))))))))))(1 2 3 4 )))*
(0 ((4 ((13 (22 (11 12 ))(23 (14 15 )))(5 24 )8 (6 7 )(10 25 )(19 (20 21 ))9 (16 (17 18 ))))2 1 3 ))*
(0 (1 (2 (3 (4 (6 7 (20 21 )23 9 (19 (10 25 ))(17 (16 18 ))(11 12 )(14 15 )13 22 8 (5 24 )))))))*
(0 (1 ((4 ((13 (11 12 )22 ((23 (14 15 ))(19 ((16 17 18 )(20 21 )))))(10 25 )9 8 5 24 6 7 ))2 3 )))*
(0 ((3 (4 (6 7 (8 (20 21 )23 19 25 (22 (11 12 ))(13 (14 15 ))(5 24 )16 (17 18 )9 10 ))))1 2 ))*
(0 ((3 (4 ((8 ((23 14 15 )(13 (5 24 )(19 ((16 (17 18 ))(20 21 )))(22 (11 12 ))(9 10 25 ))))6 7 )))1 2 ))*
(0 (1 (2 (3 (4 (9 (10 25 )19 23 8 (5 24 )(6 7 )((14 15 )((13 (22 (11 12 )))(16 (17 18 ))))(20 21 )))))))*
(0 (1 2 (3 (4 (((17 (16 18 ))(13 22 (11 12 )))9 10 25 ((19 (20 21 ))23 ((14 15 )((5 24 )8 (6 7 )))))))))*
(0 ((3 (4 (7 6 (5 24 (8 (9 (10 25 )22 (11 12 )13 (14 15 )23 19 (16 17 18 )20 21 ))))))1 2 ))*
(0 (1 (2 (3 (4 ((6 7 )((5 24 )(8 ((23 (14 15 ))(((13 (22 (11 12 )))(16 (17 18 )))9 (25 10 (19 (20 21 )))))))))))))*
(0 (1 (2 (3 (4 (9 (10 25 )13 (22 (11 12 ))((23 (14 15 ))((16 (17 18 ))(19 (20 21 ))))8 (6 7 )5 24 ))))))*
(0 (1 ((4 ((6 7 )(8 (9 (13 (12 22 )(11 (23 (14 15 )))16 (17 18 ))(5 24 )(10 25 )(19 (20 21 ))))))2 3 )))*
(0 ((4 ((6 7 )((5 24 )(((23 (14 15 ))(19 (20 21 )))(8 (((11 12 )((16 (17 18 ))13 22 ))9 (10 25 )))))))2 1 3 ))*
(0 (1 (2 ((((10 25 )(19 (20 21 )))9 (((13 22 )((11 12 )((8 ((5 24 )(6 7 )))(15 (14 23 )))))(16 (17 18 ))))3 4 ))))*
(0 (1 2 (3 (4 ((6 7 )(8 (23 (5 24 )9 11 (14 15 )12 13 22 (10 25 )(19 ((16 (17 18 ))(20 21 ))))))))))*
(0 (1 (2 (4 3 ((6 7 )(24 5 (8 ((23 (14 15 ))(9 (11 12 )((10 25 )(19 (20 21 )))(17 (16 18 ))13 22 )))))))))*
(0 (1 (2 (((6 7 )(8 (9 (((5 24 )((13 ((22 (11 12 ))(23 (14 15 ))))(16 (17 18 ))))((10 25 )(19 (20 21 )))))))3 4 ))))*
(0 (((9 10 19 25 (13 (22 (11 12 ))(16 (17 18 )))23 14 15 (6 7 )(20 21 )8 (5 24 ))3 4 )1 2 ))*
(0 (1 2 (3 (4 ((6 7 )(5 8 9 24 (10 25 )(13 (11 12 )23 14 15 22 ((16 (17 18 ))(19 (20 21 ))))))))))*
(0 ((4 ((11 12 )(23 (14 15 ))(16 (17 18 ))24 (19 (20 21 ))13 22 25 10 9 8 7 5 6 ))1 2 3 ))*
(0 (1 2 ((5 24 )(6 7 )(8 (9 (25 ((11 ((10 19 )(15 14 23 )))((13 (12 22 ))((16 (17 18 ))(20 21 ))))))))3 4 ))*
(0 ((((6 7 )5 8 (23 (14 15 ))24 19 (10 25 )9 (((11 12 )(13 22 ))(16 (17 18 )))20 21 )3 4 )1 2 ))*
(0 ((((6 7 )((5 24 )(8 (9 (23 (((22 (11 12 ))13 (14 15 ))((10 25 )(19 ((17 (16 18 ))(20 21 ))))))))))3 4 )1 2 ))*
(0 (((10 25 )(11 12 19 (15 14 23 )22 13 (16 (17 18 ))(20 21 ))9 8 6 7 5 24 )(1 2 3 4 )))*
(0 (1 (2 (3 (4 (9 (10 25 )(17 18 )16 13 (22 (11 12 ))19 (23 (14 15 ))(8 ((5 24 )(6 7 )))(20 21 )))))))*
(0 ((7 6 (8 (10 9 25 (5 24 )((20 21 )(19 ((17 (16 18 ))(22 13 11 12 (23 (14 15 )))))))))(4 2 1 3 )))*
(0 (1 (2 (3 (4 (25 10 (11 12 )(19 ((17 (16 18 ))(20 21 )))9 8 (5 24 )23 13 (14 15 )22 6 7 ))))))*
(0 (((5 24 )8 10 9 25 13 22 11 (16 (12 (17 18 )))19 (23 (14 15 ))(20 21 )6 7 )4 3 1 2 ))*
(0 (1 (2 (3 (4 ((5 8 9 10 25 24 (20 21 )19 16 (17 18 )12 13 22 11 23 (14 15 ))6 7 ))))))*
(0 (((6 7 )(8 ((5 24 )9 (10 25 )19 13 (22 (11 12 ))(23 (14 15 ))(16 (17 18 ))(20 21 ))))4 3 1 2 ))*
(0 (1 (2 (3 4 (6 7 (9 10 25 8 (5 24 )(20 21 )(19 (23 (11 15 (14 (13 22 (12 (16 (17 18 ))))))))))))))*
(0 ((((5 24 )8 (23 (14 15 ))25 10 13 (22 (11 12 ))9 19 (16 (17 18 ))(20 21 ))6 7 )2 1 3 4 ))*
(0 (1 (2 (4 3 ((6 7 )((5 24 )(8 9 (11 12 )15 23 14 13 22 17 (16 18 )(10 25 )(19 (20 21 )))))))))*
(0 (1 (2 (((15 14 13 12 22 8 (5 24 )(20 21 )23 19 (10 25 )9 11 (16 (17 18 )))6 7 )3 4 ))))*
(0 ((3 (4 ((6 7 )(8 13 (11 12 )22 (23 (14 15 ))((10 25 )(19 (20 21 )))5 24 9 (16 (17 18 ))))))1 2 ))*
(0 (((8 ((5 24 )(6 7 )))9 (((16 (17 18 ))((10 25 )(19 (20 21 ))))((11 12 )(13 22 (23 (14 15 ))))))4 3 1 2 ))*
(0 ((3 (4 ((6 7 )(8 (20 21 )(13 (22 (11 12 ))(23 (14 15 )))25 10 19 9 (16 (17 18 ))5 24 ))))1 2 ))*
(0 (1 (2 (3 (4 ((6 7 )((8 23 15 14 (13 (22 (11 12 )))19 (9 (10 25 ))(17 16 18 )(20 21 ))5 24 )))))))*
(0 (1 (2 (3 (4 ((6 7 )(8 (23 9 (11 12 )(5 24 )13 22 (14 15 )(17 18 16 ((10 25 )(19 (20 21 ))))))))))))*
(0 (1 (2 (3 (4 (7 6 ((5 24 )(8 ((14 15 )23 19 9 10 25 13 22 (11 12 )(16 (17 18 ))(20 21 ))))))))))*
(0 (1 (2 (3 (4 ((8 (5 24 )19 (23 (15 14 22 13 (11 12 )))((20 21 )(9 (10 25 )(16 (17 18 )))))6 7 ))))))*
(0 (1 (2 ((6 7 )(8 (9 ((10 25 )((5 24 )((16 (17 18 )19 (20 21 ))(13 ((22 (11 12 ))(15 14 23 )))))))))3 4 )))*
(0 (1 (2 (((6 7 )(24 5 (8 (9 ((10 25 )((20 21 )(19 ((17 18 )16 ((11 12 )(15 (23 (14 (13 22 )))))))))))))3 4 ))))*
(0 (1 (2 ((6 7 )(8 ((10 25 )9 (11 12 )(23 (14 15 ))(16 (17 18 )19 (20 21 ))(5 24 )13 22 )))3 4 )))*
(0 (1 (3 2 (4 (7 6 ((5 24 )8 (23 (9 ((19 (20 21 ))(10 25 )((16 (17 18 ))(11 (12 (13 22 )))(14 15 )))))))))))*
(0 (1 (4 3 2 ((6 7 )(5 24 (8 (9 ((10 25 )(13 ((22 (11 12 ))((23 (14 15 ))((16 (17 18 ))(19 (20 21 ))))))))))))))*
(0 (1 (2 (3 (4 ((6 7 )((5 24 )8 (20 21 )22 (23 (14 15 ))13 11 12 (17 16 18 )19 9 (10 25 ))))))))*
(0 (1 (2 (4 3 ((6 7 )(8 ((5 24 )(20 21 )23 (11 12 )22 13 (14 15 )(17 (16 18 ))9 19 (10 25 ))))))))*
(0 (1 (2 (3 (4 ((6 7 )24 (23 (14 15 ))19 9 (10 25 )(((11 12 )(13 22 ))(17 (16 18 )))(20 21 )5 8 ))))))*
(0 (1 ((4 ((6 7 )((5 24 )((8 9 )(23 ((19 (10 25 ))(20 21 ))(16 (17 18 ))(11 12 )13 22 (14 15 ))))))2 3 )))*
(0 (1 (((6 7 )(8 (9 ((10 25 )((11 12 )17 (16 18 )13 22 (5 24 )(23 (14 15 ))19 (20 21 ))))))4 2 3 )))*
(0 (1 (2 ((((5 24 )(8 9 (10 25 )((11 12 )13 22 ((15 14 23 )(19 17 (16 18 )(20 21 ))))))6 7 )3 4 ))))*
(0 (((6 7 )((5 24 )(8 (9 ((((13 (22 (11 12 )))(23 (14 15 )))(16 (17 18 )))((19 (20 21 ))10 25 ))))))4 3 1 2 ))*
(0 ((4 ((6 7 )((5 24 )8 9 10 25 13 ((22 (11 12 ))(23 (14 15 ))19 (20 21 )16 (17 18 )))))1 2 3 ))*
(0 ((4 (9 (10 25 )(11 12 )13 22 (16 (17 18 ))(14 15 )(19 (20 21 ))23 8 6 7 5 24 ))1 2 3 ))*
(0 (1 (2 (3 4 ((8 (5 24 )(9 ((10 25 )(13 ((20 21 )19 (22 (11 12 ))(23 (14 15 ))(16 (17 18 )))))))6 7 )))))*
(0 (1 (((6 7 )((5 24 )(8 ((10 25 )(19 (20 21 )))9 (22 13 (23 (14 15 ))(11 12 )(16 (17 18 ))))))3 2 4 )))*
(0 (1 (((6 7 )(8 (9 ((10 25 )13 22 (11 12 )(5 24 )(16 (17 18 ))(23 (14 15 ))19 (20 21 )))))3 2 4 )))*
(0 ((6 7 (8 24 5 (9 ((10 25 )(((13 (12 22 ))(11 (23 (14 15 ))))((17 18 )16 (19 (20 21 ))))))))3 4 1 2 ))*
(0 (((8 (20 21 )(23 (11 ((14 15 )(13 12 22 ))))10 19 (5 24 )(16 (17 18 ))9 25 )6 7 )(4 3 1 2 )))*
(0 (1 (2 (3 (4 ((6 7 )(24 5 (8 (23 9 10 25 (19 (20 21 ))12 (16 (17 18 ))11 13 14 15 22 )))))))))*
(0 (1 (3 2 (4 ((6 7 )((5 24 )(8 (23 (16 (17 18 ))(19 (20 21 ))13 (14 15 )22 11 12 9 (10 25 )))))))))*
(0 (1 2 (3 (4 ((6 7 )((8 (13 (16 17 18 )(14 15 23 )(11 12 22 )9 ((10 25 )(19 (20 21 )))))5 24 ))))))*
(0 (1 ((4 ((6 7 )((22 (11 (23 (14 15 )))13 (12 (16 (17 18 )))(19 (20 21 )))9 10 25 8 (5 24 ))))2 3 )))*
(0 (((6 7 )(8 9 23 (14 15 )(22 (11 12 ))13 (16 (17 18 ))24 5 19 (10 25 )(20 21 )))(1 4 2 3 )))*
(0 (1 (((6 7 )(8 5 24 (9 ((10 25 )((13 (22 (11 12 )))((16 (17 18 ))((23 (14 15 ))(19 (20 21 )))))))))4 2 3 )))*
(0 ((3 (4 (6 7 (8 23 (14 15 )(19 9 (10 25 )(11 12 13 22 (16 (17 18 ))))24 5 (20 21 )))))1 2 ))*
(0 (1 ((4 (((5 24 )(8 (9 ((13 ((22 (11 12 ))(23 14 15 )))(10 25 )(20 21 )19 16 (17 18 )))))6 7 ))2 3 )))*
(0 (1 ((4 ((6 7 )(5 24 (8 ((20 21 )((23 (15 (14 (13 (22 (11 12 ))))))(19 ((16 (17 18 ))9 (10 25 )))))))))2 3 )))*
(0 (1 (2 (3 (4 (((20 21 )((5 24 )25 8 9 (13 ((22 (11 12 ))((16 (17 18 ))((10 19 )23 14 15 ))))))6 7 ))))))*
(0 ((((5 24 )(8 (23 (14 15 )((20 21 )(19 ((16 (17 18 ))((13 (22 (11 12 )))(9 10 25 ))))))))6 7 )(3 4 1 2 )))*
(0 (1 ((4 (6 7 ((8 (9 ((10 25 )(13 ((22 (11 12 ))((23 (14 15 ))(16 (17 18 ))(19 (20 21 ))))))))5 24 )))2 3 )))*
(0 (1 (2 (3 (4 ((10 25 )(17 16 18 (19 (20 21 ))(11 12 )(23 (14 15 ))13 22 )9 (8 (24 5 (6 7 )))))))))*
(0 (3 4 (7 6 24 5 8 9 (10 25 )(13 (11 12 )22 (23 (14 15 ))((17 16 18 )(19 (20 21 )))))1 2 ))*
(0 (1 (2 (3 4 ((6 7 )24 5 8 15 14 23 (20 21 )22 13 9 19 (10 25 )11 (12 (16 (17 18 ))))))))*
(0 ((((6 7 )((9 (13 ((22 (11 12 ))((23 (14 15 ))(19 (((10 25 )(16 (17 18 )))(20 21 )))))))8 (5 24 )))3 4 )1 2 ))*
(0 (1 2 (3 4 ((6 7 )((5 24 )(8 (9 ((10 25 )((11 15 )(23 ((19 (20 21 ))(16 ((17 18 )(14 13 (12 22 )))))))))))))))*
(0 (1 (2 (3 (4 ((5 24 )6 7 8 (11 (15 14 23 )12 13 22 ((16 (17 18 ))19 (20 21 )))9 (10 25 )))))))*
(0 (1 ((4 ((6 7 )(8 ((9 (10 25 ))((5 24 )(23 (19 (20 21 ))(16 ((11 12 )(17 18 ))22 13 (14 15 ))))))))2 3 )))*
(0 (1 (2 (((6 7 )(8 24 (14 15 )5 23 (9 (17 16 18 )22 13 (11 12 )25 10 19 (20 21 ))))3 4 ))))*
(0 (1 (2 (3 (4 ((6 7 )(5 24 )8 (15 14 23 )(11 12 )13 22 (16 (17 18 ))9 (10 25 )19 (20 21 )))))))*
(0 (1 ((4 ((6 7 )(8 (((15 (14 23 ))((11 12 )((13 22 )((9 (19 (10 25 )))(17 (16 18 ))))))((5 24 )(20 21 ))))))2 3 )))*
(0 (((5 24 (8 (9 (10 25 )13 (22 (11 12 ))(23 (14 15 ))(17 (16 18 ))19 (20 21 ))))6 7 )(4 3 1 2 )))*
(0 (1 (2 (3 (4 ((6 7 )(8 (9 (10 25 )((11 12 )((23 (14 15 ))22 13 (5 24 )(19 ((16 (17 18 ))(20 21 )))))))))))))*
(0 (1 (2 (3 (4 ((6 7 )(8 (9 (((13 22 )(11 12 )(15 (14 23 ))(16 (17 18 )))((19 (20 21 ))10 25 ))))5 24 ))))))*
(0 (1 (2 (4 3 ((((11 12 )(13 22 ))(17 (16 18 )))9 10 25 ((23 (14 15 ))(19 (20 21 ))(8 (5 24 )(6 7 ))))))))*
(0 (1 (2 (3 (4 (((5 24 )8 (23 (14 15 ))(20 21 )19 (10 25 )9 ((11 12 )13 22 )(16 (17 18 )))6 7 ))))))*
(0 (1 ((4 ((13 (20 21 )((14 15 23 )(22 (11 12 ))16 19 17 18 ))9 8 (5 24 )(6 7 )(10 25 )))2 3 )))*
(0 (1 ((25 10 (19 (20 21 ))9 8 (6 7 )(5 24 )13 (22 (11 12 ))(23 (14 15 ))(16 (17 18 )))4 2 3 )))*
(0 (1 (3 2 (4 (((5 24 )(8 ((20 21 )(9 (10 25 )13 (14 15 23 )(22 (11 12 ))(19 (16 (17 18 )))))))6 7 )))))*
(0 ((9 (10 25 )((11 12 )(16 (17 18 ))(19 ((23 (14 15 ))((13 22 )((5 24 )(8 (6 7 )))(20 21 ))))))4 1 2 3 ))*
(0 (1 (2 (3 (4 (6 7 (8 ((5 24 )((17 (16 18 ))19 (20 21 ))(10 25 )9 (11 (23 (14 15 )))13 12 22 ))))))))*
(0 (1 (2 3 (4 ((6 7 )((5 24 )(13 22 (11 12 )((16 17 18 )(19 (20 21 )))14 15 23 )8 9 (10 25 )))))))*
(0 (((5 24 )6 7 (10 25 (22 (11 12 ))(23 14 15 )13 17 (16 18 )(19 (20 21 ))8 9 ))1 2 3 4 ))*
(0 (1 (2 (4 3 ((6 7 )((5 24 )(8 ((23 (14 15 ))(9 ((((11 12 )13 22 )(17 (16 18 )))((10 25 )(19 (20 21 )))))))))))))*
(0 ((3 (4 ((10 25 )9 (8 ((5 24 )(6 7 )))((22 (11 12 )15 23 13 14 )((16 (17 18 ))(19 (20 21 )))))))1 2 ))*
(0 (1 (2 (3 (4 ((6 7 )((8 (9 ((10 25 )(22 13 (11 12 )(23 (14 15 ))(17 ((19 (20 21 ))16 18 ))))))5 24 )))))))*
(0 (1 ((((5 24 )(8 ((9 (10 25 ))(23 ((19 (20 21 ))(15 11 22 16 12 13 14 (17 18 )))))))6 7 )3 2 4 )))*
(0 (1 ((4 (6 7 16 (20 21 )23 13 (14 15 )22 (5 24 )8 25 10 9 (11 12 )19 (17 18 )))2 3 )))*
(0 ((3 (4 ((5 24 )19 (20 21 )(11 12 )23 8 (6 7 )(14 15 )(16 (17 18 ))13 22 9 (10 25 ))))1 2 ))*
(0 (1 (2 (3 (4 ((6 7 )(20 21 )8 10 19 25 (11 12 )(15 14 23 )(17 16 18 )9 (5 24 )13 22 ))))))*
(0 (1 (2 (((((13 (22 (11 12 )))(16 (17 18 )))(19 ((23 (14 15 ))(((5 24 )(8 (6 7 )))(20 21 )))))9 (10 25 ))3 4 ))))*
(0 ((3 (4 ((6 7 )((5 24 )(8 ((9 (10 25 ))((23 (15 (14 ((22 (11 12 ))(13 (16 (17 18 )))))))(19 (20 21 )))))))))1 2 ))*
(0 (1 (3 2 (4 ((6 7 )(8 5 24 ((10 25 )(19 (20 21 )))(9 (17 (11 (23 (14 15 )))22 13 (12 16 18 )))))))))*
(0 (1 (2 (3 (4 ((6 7 )(8 (15 14 23 )(11 12 )((16 (17 18 ))19 (20 21 ))(5 24 )13 22 9 10 25 )))))))*
(0 (1 (2 (3 (4 (9 (10 25 )((13 (22 (11 12 ))(16 17 18 ))(5 24 )8 (6 7 )23 (14 15 )(19 20 21 ))))))))*
(0 (1 ((4 ((6 7 )((8 ((23 (14 15 ))(9 ((10 25 )((22 (11 12 ))(13 ((16 17 18 )(19 (20 21 )))))))))5 24 )))2 3 )))*
(0 (((6 7 )((5 24 )(8 ((23 (14 15 ))(((10 25 )(19 (20 21 )))9 13 (22 (11 12 ))(16 (17 18 )))))))(4 3 1 2 )))*
(0 (1 ((4 (((17 18 )(16 ((13 (22 (11 12 )))(19 (((8 ((5 24 )(6 7 )))(20 21 ))(15 14 23 ))))))10 9 25 ))2 3 )))*
(0 ((3 (4 (9 (10 25 )(13 ((22 (11 12 ))((23 (14 15 ))((16 (17 18 ))(19 (20 21 ))))))(8 ((6 7 )5 24 )))))1 2 ))*
(0 (1 2 (3 (4 (((5 24 )(6 7 ))(8 (9 ((10 25 )((11 12 )22 ((16 (17 18 ))(19 (20 21 )))13 (23 (14 15 )))))))))))*
(0 (1 2 (((6 7 )(8 (9 (10 25 )((15 14 23 )(11 12 )(17 18 )19 16 13 22 (5 24 )(20 21 )))))3 4 )))*
(0 (1 (2 (3 (4 ((6 7 )((5 24 )(8 (9 (((10 25 )(19 (20 21 )))(13 22 (16 (17 18 ))(11 12 )(23 (14 15 )))))))))))))*
(0 (1 (2 (3 (4 (7 6 (8 23 (14 15 )19 9 10 13 (22 (11 12 ))25 (16 (17 18 ))(5 24 )(20 21 ))))))))*
(0 (1 (4 ((6 7 )((5 24 )(9 8 ((10 25 )(((16 (17 18 ))(19 (20 21 )))23 14 22 12 13 11 15 ))))))2 3 ))*
(0 (1 (2 (7 6 ((23 (14 15 ))8 (5 24 )9 (10 25 )22 13 (11 12 )((17 18 )16 (19 (20 21 )))))3 4 )))*
(0 (1 ((4 ((6 7 )(8 (9 ((10 25 )(((22 (11 12 ))((23 (14 15 ))((16 (17 18 ))19 (20 21 ))))13 5 24 ))))))2 3 )))*
(0 (1 (2 ((((5 24 )(8 (23 15 14 13 22 11 12 (16 17 18 )(19 (20 21 ))10 9 25 )))6 7 )3 4 ))))*
(0 ((3 (4 ((6 7 )((8 (9 ((10 25 )((20 21 )(19 ((16 (17 18 ))((11 12 )13 14 15 22 23 )))))))5 24 ))))1 2 ))*
(0 (1 (2 (3 (4 ((6 7 )(14 15 8 23 9 (10 25 )19 (20 21 )22 13 11 12 16 17 18 5 24 )))))))*
(0 (((6 7 )(8 24 23 (14 15 )19 (20 21 )10 25 9 5 13 (22 (11 12 ))16 (17 18 )))(3 1 2 4 )))*
(0 (3 1 2 4 (((5 24 )8 (6 7 )23 14 15 )9 (10 25 )(11 12 )(13 22 )(17 (16 18 ))(19 (20 21 )))))*
(0 (1 (3 2 (4 ((6 7 )((8 ((13 ((22 (11 12 ))((16 (17 18 ))((23 (14 15 ))(19 (20 21 ))))))9 (10 25 )))5 24 ))))))*
(0 (2 1 (3 (4 ((6 7 )((23 (15 (14 ((22 (11 12 ))13 (17 (16 18 ))))))8 ((5 24 )9 ((19 (20 21 ))10 25 ))))))))*
(0 (1 ((4 (((5 24 )8 ((23 (15 (14 (13 (22 (11 12 ))))))(9 ((10 25 )(19 ((16 (17 18 ))(20 21 )))))))6 7 ))2 3 )))*
(0 (1 (2 (((6 7 )(5 24 (8 (23 (13 (22 (11 12 ))(14 15 )(16 (17 18 )))9 ((10 25 )(19 (20 21 )))))))3 4 ))))*
(0 (1 (2 (((6 7 )((5 24 )(8 ((14 15 )(23 ((19 (20 21 ))((9 (10 25 ))((16 (17 18 ))((11 12 )13 22 )))))))))3 4 ))))*
(0 (1 (2 (3 (4 ((6 7 )((5 24 )(8 (9 19 (23 (14 15 ))(20 21 )16 13 22 11 12 (17 18 )10 25 )))))))))*
(0 (1 (2 3 (4 ((6 7 )(24 5 (8 (9 ((10 25 )12 13 11 (16 (17 18 ))22 23 (14 15 )(19 (20 21 )))))))))))*
(0 (1 (2 (3 (4 ((8 ((5 24 )((20 21 )((23 (14 15 ))(19 (25 9 10 ((17 (16 18 ))(13 22 (11 12 )))))))))6 7 ))))))*
(0 ((6 7 ((23 (14 15 ))8 9 (10 25 )(11 12 22 )(16 (17 18 )19 (20 21 ))13 (5 24 )))(3 1 2 4 )))*
(0 ((6 7 (24 5 (8 (((23 (14 15 ))(19 ((9 (10 25 ))((13 (22 (11 12 )))(17 (16 18 ))))))(20 21 )))))(3 1 2 4 )))*
(0 ((4 (((5 24 )(8 ((23 (14 15 ))19 9 (10 25 )22 (11 12 )17 16 18 13 (20 21 ))))6 7 ))3 1 2 ))*
(0 (1 (2 (3 (4 (9 (10 25 )19 (17 16 18 )12 13 14 11 15 22 23 (20 21 )8 6 7 5 24 ))))))*
(0 (((6 7 )(8 13 12 22 25 (19 ((16 (17 18 ))(20 21 )))9 10 11 (23 (14 15 ))5 24 ))4 2 1 3 ))*
(0 (((6 7 )5 24 (23 8 9 11 15 (12 (16 (17 18 )))22 13 14 (25 10 (19 (20 21 )))))4 2 1 3 ))*
(0 (1 (2 (3 (4 (23 8 6 7 9 25 10 (16 (17 18 ))5 24 (19 (20 21 ))(22 (11 12 ))13 (14 15 )))))))*
(0 (1 (2 (3 4 ((6 7 )((5 24 )(8 23 9 ((10 25 )(19 (20 21 )))16 22 (17 18 )(11 12 )13 (14 15 ))))))))*
(0 (2 1 4 3 ((6 7 )((8 (9 23 ((20 21 )19 (10 25 )((22 (11 12 ))(13 (14 15 ))(16 (17 18 ))))))5 24 ))))*
(0 (1 (2 (3 (4 ((6 7 )(8 ((9 (10 25 ))((5 24 )((23 ((11 15 )(14 (13 (12 22 )))))(19 (16 (17 18 ))(20 21 ))))))))))))*
(0 (1 (2 (3 (4 ((6 7 )((5 24 )8 (23 19 (20 21 )((13 (14 15 ))(22 (11 12 ))(16 (17 18 ))))9 (10 25 ))))))))*
(0 ((3 (4 (8 (5 24 )(10 25 )9 13 (22 (11 12 ))(23 (14 15 ))17 (16 18 )(19 (20 21 ))6 7 )))1 2 ))*
(0 (1 (2 (((6 7 )((5 24 )(8 (9 ((10 25 )11 12 13 22 (15 14 23 )(16 (17 18 ))(19 (20 21 )))))))3 4 ))))*
(0 ((((6 7 )((5 24 )(8 (23 9 17 (16 18 )(22 (11 12 ))13 (14 15 )(19 (20 21 )10 25 )))))3 4 )1 2 ))*
(0 (1 (2 ((8 ((6 7 )(5 24 )(13 (20 21 )22 23 14 15 (19 16 (17 18 ))(9 (10 25 ))(11 12 ))))3 4 ))))*
(0 ((3 (4 ((5 24 )(6 7 )8 19 (17 (16 18 ))(20 21 )25 10 9 (11 12 )15 23 14 13 22 )))1 2 ))*
(0 (1 (2 (3 4 (6 7 ((5 24 )(8 (9 ((10 (23 (14 15 )))((16 (17 18 ))(19 (20 21 )))25 (13 (22 (11 12 ))))))))))))*
(0 (1 (2 (3 4 ((6 7 )(24 5 8 (22 (11 12 ))9 10 (23 (14 15 ))25 (19 (20 21 ))13 (16 (17 18 ))))))))*
(0 ((3 (4 (6 7 (8 ((5 24 )(9 ((10 25 )((13 ((22 (11 12 ))(23 (14 15 ))))((16 (17 18 ))(19 (20 21 )))))))))))1 2 ))*
(0 (1 2 (3 (4 ((6 7 )(8 9 (10 25 )13 22 (11 12 )(23 (14 15 ))((16 (17 18 ))(19 (20 21 )))5 24 ))))))*
(0 ((3 (4 ((6 7 )(5 24 )8 9 (10 25 )(19 (20 21 )23 ((14 15 )(((11 12 )(17 (16 18 )))13 22 ))))))1 2 ))*
(0 (1 (2 (3 4 (6 7 (((5 24 )(19 (20 21 )))8 (15 23 9 25 10 (22 (11 12 ))13 14 (17 (16 18 )))))))))*
(0 (1 (2 3 (4 ((6 7 )((5 24 )(8 ((23 (14 15 ))9 ((10 25 )(19 (20 21 )))13 22 11 12 (16 (17 18 ))))))))))*
(0 (1 (2 (3 (4 ((6 7 )13 22 16 5 24 (20 21 )23 14 15 19 8 9 (10 25 )(11 12 )(17 18 )))))))*
(0 (((10 25 )9 ((13 (14 15 ))(22 (11 12 ))16 (17 18 ))(5 24 )8 (6 7 )23 (19 (20 21 )))2 4 1 3 ))*
(0 (1 (2 (3 (4 (25 10 9 (((11 12 )(13 22 ))(16 (17 18 )))(19 ((23 (14 15 ))((8 ((5 24 )(6 7 )))(20 21 ))))))))))*
(0 (1 (2 (3 (4 (7 6 (24 5 (8 ((14 15 )(25 10 (19 (16 (17 18 ))(20 21 ))9 23 13 (22 (11 12 ))))))))))))*
(0 (1 2 3 (4 (25 10 19 15 8 (5 24 )(6 7 )(20 21 )14 23 9 ((11 12 )(13 22 ))(17 (16 18 ))))))*
(0 (1 (2 (3 4 (8 9 10 11 (15 (14 23 ))25 12 (13 22 )(19 ((17 18 )(16 (20 21 ))))24 5 (6 7 ))))))*
(0 ((3 (4 ((6 7 )(24 8 9 (10 25 (19 (20 21 )))11 (14 15 )12 13 22 (17 (16 18 ))5 23 ))))1 2 ))*
(0 (1 (2 (3 (4 ((6 7 )((5 24 )(8 ((10 25 )9 (((17 (16 18 ))(19 (20 21 )))((22 (11 12 ))13 (23 (14 15 )))))))))))))*
(0 (1 (2 3 (4 ((6 7 )(24 5 (8 ((10 25 )9 (11 12 )13 ((17 (16 18 ))(19 (20 21 )))22 (14 15 23 )))))))))*
(0 (((5 24 )(6 7 )(8 (9 ((10 25 )((11 12 (15 (23 (14 (13 22 )))))(17 18 16 19 (20 21 )))))))1 2 3 4 ))*
(0 (((6 7 )(24 5 (8 (9 (23 (((10 25 )(19 (20 21 )))13 (12 22 )11 (14 15 )(16 (17 18 ))))))))4 3 1 2 ))*
(0 (1 (2 (3 (4 ((6 7 )((5 24 )(8 (23 (19 (20 21 ))9 10 25 13 (14 15 )22 (11 12 )(16 17 18 ))))))))))*
(0 (1 (2 (3 (4 ((6 7 )(8 (10 25 )9 (5 24 )(((16 (17 18 ))(19 (20 21 )))13 (22 (11 12 ))(14 15 23 )))))))))*
(0 (((6 7 )(8 ((5 24 )9 (10 25 )((20 21 )19 (13 (16 18 )((14 (15 23 ))17 (22 (11 12 ))))))))(3 1 2 4 )))*
(0 (1 ((4 (7 6 ((5 24 )(8 (9 ((10 25 )(13 ((22 (11 12 ))((16 (17 18 ))(19 ((23 (14 15 ))(20 21 ))))))))))))2 3 )))*
(0 ((3 (4 ((6 7 )(8 9 (11 12 )(5 24 )(16 (17 18 ))19 10 25 (20 21 )13 14 15 22 23 ))))1 2 ))*
(0 ((4 ((6 7 )((5 24 )(8 (9 ((10 25 )13 22 (11 12 )17 (16 18 )(19 (23 (14 15 ))(20 21 ))))))))3 1 2 ))*
(0 (((6 7 )((8 (((10 25 )(19 (20 21 )))9 (23 ((14 15 )(13 (11 12 )22 (17 (16 18 )))))))5 24 ))(4 3 1 2 )))*
(0 ((3 (4 ((8 ((19 (20 21 ))(23 (14 15 ))(10 25 )9 ((13 (22 (11 12 )))(16 (17 18 )))))5 24 (6 7 ))))1 2 ))*
(0 (1 ((8 9 (10 25 )((17 (16 18 )(19 (20 21 )))(11 22 12 23 13 (14 15 )))(5 24 (6 7 )))3 2 4 )))*
(0 ((3 (4 ((6 7 )(8 23 9 (((22 (11 12 ))(13 (14 15 )))(17 (16 18 )))((19 (20 21 ))10 25 )5 24 ))))1 2 ))*
(0 (1 (2 (3 (4 ((17 (16 18 ))22 13 (11 12 )9 (10 25 )(19 (20 21 ))(6 7 )8 23 (14 15 )5 24 ))))))*
(0 (1 (2 (((6 7 )(((9 (10 25 )((13 (22 (11 12 )))(17 (16 18 ))))8 (23 (14 15 ))(21 19 20 ))5 24 ))3 4 ))))*
(0 (1 (2 (3 (4 (6 7 (8 (23 (14 15 )19 (20 21 )(10 25 )9 13 12 16 (17 18 )11 22 )5 24 )))))))*
(0 (1 (2 (3 (4 ((6 7 )((8 (9 (13 (22 (11 12 ))(23 (14 15 ))(16 (17 18 ))(19 20 21 )10 25 )))5 24 )))))))*
(0 (1 (2 (((6 7 )(8 (9 ((10 25 )17 19 (16 18 )((11 12 )(23 (14 15 ))(5 24 )(20 21 )13 22 )))))3 4 ))))*
(0 (1 (2 (3 4 ((6 7 )(5 24 ((23 16 (19 (20 21 ))(17 18 )14 13 22 )(9 8 ((10 25 )(15 (11 12 )))))))))))*
(0 (1 (((6 7 )(8 (5 24 )((20 21 )((23 (14 15 ))(19 ((9 (10 25 ))13 (22 (11 12 ))(16 17 18 )))))))3 2 4 )))*
(0 (1 (2 ((((5 24 )(8 (((11 12 )(23 (14 15 ))((16 17 18 )(19 (20 21 )))13 22 )9 (10 25 ))))6 7 )3 4 ))))*
(0 (1 (3 4 2 ((6 7 )((5 24 )8 9 (16 (17 18 ))((10 25 )(19 (20 21 )))(23 11 (14 15 )12 13 22 ))))))*
(0 (1 (2 (3 (4 ((5 24 )6 7 (8 (25 ((19 ((17 (16 18 ))(20 21 )))((22 (11 12 ))13 23 14 15 ))9 10 ))))))))*
(0 (((6 7 )(5 24 )(8 (9 ((10 25 )((11 12 )((23 (14 15 ))((16 (17 18 ))(19 (20 21 )))13 22 ))))))1 3 2 4 ))*
(0 (1 2 (3 (4 (6 7 (8 9 25 10 (5 24 )16 19 (20 21 )(17 18 )(13 (14 15 23 )22 (11 12 ))))))))*
(0 ((9 (10 25 )((13 22 16 ((23 (14 15 ))(19 (20 21 ))))(11 12 )(17 18 ))(8 (24 5 (6 7 ))))4 3 1 2 ))*
(0 (2 1 (3 (4 ((6 7 )(8 (25 10 9 ((11 12 )((23 (14 15 ))22 (16 (19 (17 18 )))(20 21 )13 (5 24 ))))))))))*
(0 (2 1 (3 (4 ((6 7 )(8 ((10 25 )9 ((5 24 )(((16 (17 18 ))(19 (20 21 )))(13 22 (11 12 )(23 (14 15 ))))))))))))*
(0 (1 (2 (4 3 ((8 (10 25 )9 13 (22 (11 12 ))(23 (14 15 ))16 19 (17 18 )(20 21 ))6 7 (5 24 ))))))*
(0 (1 (2 (4 3 ((6 7 )(8 (9 25 10 (5 24 ((13 ((22 (11 12 ))(23 (14 15 ))))((16 (17 18 ))(19 (20 21 ))))))))))))*
(0 (1 2 4 3 (9 8 19 (16 (17 18 ))(15 (11 12 )(23 (14 (13 22 ))))10 25 (6 7 )(5 24 )(20 21 ))))*
(0 (1 (2 (3 (4 (6 7 (8 23 14 15 19 9 (10 25 )11 12 13 22 16 17 18 (20 21 )5 24 )))))))*
(0 (1 ((4 (6 7 9 8 (23 ((22 (11 12 ))(13 (14 15 ))))19 20 21 (16 (17 18 ))5 24 (10 25 )))2 3 )))*
(0 (1 (2 3 (4 (((5 24 )(6 7 ))(8 (9 ((10 25 )((19 (16 (17 18 )(20 21 )))((11 12 )((23 (14 15 ))13 22 )))))))))))*
(0 ((3 (4 ((6 7 )((5 24 )(8 (23 (14 (15 (11 (((13 22 )(12 (16 (17 18 ))))(9 ((19 (20 21 ))10 25 ))))))))))))1 2 ))*
(0 ((((10 25 )((20 21 )19 ((13 (22 (11 12 ))(23 (14 15 )))17 (16 18 )))9 (5 24 )(8 (6 7 )))3 4 )1 2 ))*
(0 ((((5 24 )(8 (9 13 22 19 (20 21 )23 14 15 11 12 17 16 18 10 25 )))6 7 )(4 3 1 2 )))*
(0 (1 ((4 ((6 7 )(9 (10 25 )(19 ((16 (17 18 ))(20 21 )))(12 22 13 (11 (23 (14 15 ))))8 (5 24 ))))2 3 )))*
(0 ((3 (4 (((5 24 )(8 (9 ((10 25 )(((22 (11 12 ))(13 (14 15 )))((23 (16 (17 18 )))19 (20 21 )))))))6 7 )))1 2 ))*
(0 ((6 7 (8 23 9 13 14 15 (10 25 )(22 (11 12 ))(19 ((17 (16 18 ))(20 21 )))5 24 ))4 3 1 2 ))*
(0 (((5 24 )(6 7 )8 9 (10 25 )(((22 (11 12 ))(15 (23 (13 14 ))))(19 ((17 18 )(16 (20 21 ))))))4 3 1 2 ))*
(0 (1 (2 (4 3 ((6 7 )(8 15 (20 21 )23 22 16 5 24 9 19 (10 25 )13 14 (11 12 )(17 18 )))))))*
(0 (2 1 (3 (4 (19 (17 (16 18 ))(10 25 )9 (11 12 )22 13 23 (14 15 )24 8 6 7 5 (20 21 ))))))*
(0 (1 (2 (((6 7 )((8 (9 ((10 25 )((11 12 )((23 (14 15 ))((16 (17 18 ))(19 (20 21 )))13 22 )))))5 24 ))3 4 ))))*
(0 (1 ((4 ((6 7 )(8 ((23 (14 15 ))9 (10 25 )17 (11 12 )16 18 (13 22 )24 5 19 (20 21 )))))2 3 )))*
(0 (1 (2 (3 (4 (6 7 (((10 25 )9 (13 ((22 (11 12 ))((23 (14 15 ))(16 17 18 (19 (20 21 )))))))8 (5 24 ))))))))*
(0 (1 2 3 (4 ((6 7 )(8 (9 24 5 23 ((14 15 )((22 (11 12 ))(13 (16 (17 18 )))))(19 (10 25 )(20 21 ))))))))*
(0 (1 (2 (3 (4 ((5 24 )(6 7 )8 16 (17 18 )(11 12 )22 13 23 (14 15 )9 (10 25 )19 (20 21 )))))))*
(0 (1 2 (3 (4 ((6 7 )((8 (9 ((10 25 )(15 23 ((16 (17 18 ))(19 (20 21 )))11 12 14 13 22 ))))5 24 ))))))*
(0 (1 (2 (3 (4 (9 13 (22 (11 12 ))16 (17 18 )(10 25 )19 (20 21 )(6 7 )24 5 8 (23 (14 15 ))))))))*
(0 (1 (2 (3 (4 (23 (8 ((5 24 )(6 7 )))9 (10 25 )12 (17 16 18 )13 22 11 (14 15 )(19 (20 21 ))))))))*
(0 ((3 (4 (25 9 10 (19 (((22 (11 12 ))(13 (14 15 )))(16 (17 18 )))(23 ((20 21 )(8 (5 24 )(6 7 ))))))))1 2 ))*
(0 (1 (2 (3 (4 ((6 7 )((5 24 )8 ((23 14 15 )((22 (11 12 ))(13 (9 (17 (16 18 ))((10 25 )(19 (20 21 ))))))))))))))*
(0 (1 ((4 ((8 (9 (((11 12 )(15 (23 (14 (13 22 )))))((16 (17 18 ))((19 (20 21 ))10 25 )))))((6 7 )5 24 )))2 3 )))*
(0 ((3 (4 ((10 25 )9 8 (5 24 )6 7 (11 12 )22 13 (23 (14 15 ))(16 (17 18 ))(19 (20 21 )))))1 2 ))*
(0 (((6 7 )(5 24 (8 ((23 14 15 )(13 ((16 (17 18 ))(19 (20 21 )))(22 (11 12 ))9 (10 25 ))))))4 2 1 3 ))*
(0 (((6 7 )((8 (23 13 (22 (11 12 ))(14 15 )(17 16 18 )19 (20 21 )9 (10 25 )))5 24 ))4 3 1 2 ))*
(0 ((4 ((6 7 )((8 (9 23 15 11 (10 25 )(19 (20 21 ))12 22 13 14 (17 (16 18 ))))5 24 )))2 1 3 ))*
(0 (1 (2 (3 (4 ((10 25 )9 ((5 24 )(8 (6 7 )))(13 12 22 11 (23 (14 15 ))19 (17 16 18 )(20 21 ))))))))*
(0 ((3 (4 ((6 7 )(5 24 (8 ((14 15 )22 23 13 (11 12 )(9 (16 (17 18 ))((10 25 )(19 (20 21 ))))))))))1 2 ))*
(0 (1 (3 ((6 7 )(8 24 (20 21 )(9 (19 10 25 ))5 (((13 (22 (11 12 )))(23 (14 15 )))(16 (17 18 )))))2 4 )))*
(0 (((6 7 )((8 (9 (23 ((16 17 18 )(10 25 )19 (20 21 )(22 (11 12 ))(13 (14 15 ))))))5 24 ))3 4 1 2 ))*
(0 (1 (2 (3 (4 (((5 24 )(8 (9 ((10 25 )(13 12 22 11 (14 15 (23 (19 ((16 (17 18 ))(20 21 ))))))))))6 7 ))))))*
(0 ((9 (10 25 )(11 12 )19 (16 (17 18 ))8 23 13 22 (14 15 )(20 21 )((6 7 )5 24 ))3 4 1 2 ))*
(0 (1 ((4 ((6 7 )((5 24 )8 9 (10 25 )((23 (14 15 ))16 (13 (22 (11 12 )))(17 18 )(19 (20 21 ))))))2 3 )))*
(0 (1 (2 (3 (4 (6 7 (8 (5 24 )23 19 (16 (17 18 ))(20 21 )9 (10 25 )15 22 (11 12 )13 14 )))))))*
(0 (((6 7 )((5 24 )(8 23 (14 15 )19 9 (10 25 )(11 12 )13 22 (16 17 18 )(20 21 ))))4 3 1 2 ))*
(0 (1 ((4 (9 19 10 25 (13 ((22 (11 12 ))(23 (14 15 ))))16 17 18 ((20 21 )(6 7 )8 5 24 )))2 3 )))*
(0 (1 (2 (3 (4 ((6 7 )((5 24 )(8 (9 (10 25 )23 ((22 (11 12 ))(13 (14 15 )))(16 (17 18 )(19 (20 21 ))))))))))))*
(0 (3 2 1 (4 (((5 24 )(8 (6 7 )))(9 ((13 ((22 (11 12 ))((14 (15 23 ))(17 (16 18 )))))(10 25 (19 (20 21 )))))))))*
(0 (((6 7 )((8 (23 9 ((((22 (11 12 ))(13 (14 15 )))(16 (17 18 )))((10 25 )(19 (20 21 ))))))5 24 ))1 2 3 4 ))*
(0 (1 2 3 (4 (((5 24 )8 23 (14 15 )19 (9 (10 25 )((13 (22 (11 12 )))(16 17 18 )))(20 21 ))6 7 ))))*
(0 (1 2 3 4 ((6 7 )((8 (9 ((10 25 )((11 12 )(22 13 23 14 15 ((16 (17 18 ))(19 (20 21 ))))))))5 24 ))))*
(0 (1 2 3 (4 ((6 7 )((5 24 )8 9 (10 25 )19 20 21 (17 18 )16 (23 (22 (11 12 ))13 (14 15 )))))))*
(0 (1 2 (((6 7 )((5 24 )(22 8 9 13 (11 12 )(23 (14 15 ))(16 (17 18 ))((10 25 )(19 (20 21 ))))))3 4 )))*
(0 (((6 7 )(8 ((11 12 )(23 (14 15 ))(17 (16 18 ))9 ((10 25 )(19 (20 21 )))13 22 5 24 )))1 4 2 3 ))*
(0 (((6 7 )((5 24 )(8 (9 ((10 25 )((13 ((16 (17 18 ))(19 (20 21 ))))(22 (11 12 ))(23 (14 15 ))))))))3 4 1 2 ))*
(0 (1 (2 (3 (4 ((6 7 )((5 24 )8 9 (22 (11 12 ))19 23 (14 15 )13 (17 16 18 )(10 25 )(20 21 ))))))))*
(0 (1 (2 (((6 7 )(8 (9 (10 25 )(22 (11 12 )(23 (14 15 ))((16 (17 18 ))(19 (20 21 )))13 (5 24 )))))3 4 ))))*
(0 (((6 7 )((5 24 )(8 ((23 (14 15 ))(9 (((16 (17 18 ))(13 22 (11 12 )))((19 (20 21 ))10 25 )))))))(3 4 1 2 )))*
(0 (((10 25 )9 ((16 (17 18 ))(19 (20 21 )))(11 12 )8 (5 24 )(6 7 )(23 (14 15 ))13 22 )(3 1 2 4 )))*
(0 (1 (2 (((6 7 )(24 5 8 (23 ((14 15 )(11 12 )13 22 (17 (16 18 ))))9 (10 25 )(19 (20 21 ))))3 4 ))))*
(0 (1 (2 (3 (4 ((6 7 )((23 (14 15 ))(10 25 )(19 (20 21 ))9 13 22 11 12 16 (17 18 )8 5 24 )))))))*
(0 (1 (2 (3 (4 (8 (6 7 )20 21 (11 12 )15 14 23 9 19 (10 25 )(17 16 18 )13 22 5 24 ))))))*
(0 ((3 (4 ((6 7 )(8 (23 (14 15 ))(5 24 )(20 21 )19 (9 (10 25 )17 16 18 11 12 13 22 )))))1 2 ))*
(0 ((3 (4 (6 7 (9 10 (13 (((22 (11 12 ))(23 (14 15 )))((17 (16 18 ))(19 (20 21 )))))24 25 5 8 ))))1 2 ))*
(0 (1 (2 (3 (4 (((5 24 )(8 (9 (10 25 ((19 (20 21 ))((16 (17 18 ))(15 (11 12 )(23 22 13 14 ))))))))6 7 ))))))*
(0 ((3 (4 ((8 (9 13 22 (11 12 )15 14 23 (16 (17 18 ))((10 25 )(19 (20 21 )))))5 24 (6 7 ))))1 2 ))*
(0 (1 (2 (3 (4 ((6 7 )(5 8 24 9 (10 25 )(((17 16 18 )(19 (20 21 )))(15 23 (22 (11 12 ))13 14 )))))))))*
(0 (1 ((6 7 (8 9 13 (10 25 )(5 24 )(22 (11 12 ))(23 (14 15 ))(19 ((17 (16 18 ))(20 21 )))))4 2 3 )))*
(0 (1 (2 (3 (4 ((6 7 )((5 24 )8 9 (11 12 )22 23 13 (14 15 )(16 17 18 )((10 25 )(19 (20 21 ))))))))))*
(0 ((((22 (11 12 ))13 ((16 (17 18 ))(19 (20 21 )))(10 25 )9 23 (14 15 )8 5 24 (6 7 ))3 4 )1 2 ))*
(0 ((((5 24 )(8 ((12 13 22 )10 (11 (23 (14 15 )))(17 (16 18 ))(19 (20 21 ))9 25 )))6 7 )(4 2 1 3 )))*
(0 ((9 (10 25 )((22 (11 12 ))13 (16 (17 18 )))8 (5 24 )6 7 23 (14 15 )(19 (20 21 )))(2 1 3 4 )))*
(0 (1 (2 (3 (4 ((6 7 )(8 9 (10 25 )(5 24 )(13 ((23 (14 15 ))(22 (11 12 ))((16 (17 18 ))(19 (20 21 ))))))))))))*
(0 ((9 (10 25 )(((22 (11 12 ))(13 (14 15 )))(16 (17 18 )))((5 24 )8 (6 7 )23 (19 (20 21 ))))2 1 3 4 ))*
(0 (1 (2 (10 9 25 22 11 12 (16 (17 18 ))23 19 (20 21 )8 (5 24 )(6 7 )13 (14 15 ))3 4 )))*
(0 (1 (2 (((6 7 )((5 24 )(8 (9 ((11 12 )13 (14 15 )22 23 )(10 25 )((16 (17 18 ))(19 (20 21 )))))))3 4 ))))*
(0 ((((5 24 )(8 (23 (20 21 )19 ((16 ((22 (11 12 ))(13 (14 15 )))(17 18 ))25 9 10 ))))6 7 )(2 1 3 4 )))*
(0 (1 ((((5 24 )(8 ((13 ((16 17 18 )(19 (20 21 ))))(22 (11 12 ))(23 (14 15 ))10 9 25 )))6 7 )2 3 4 )))*
(0 (1 (2 3 (4 (10 25 (8 ((5 24 )(6 7 ))(23 (14 15 ))(19 (20 21 )))9 12 13 22 11 (16 17 18 ))))))*
(0 (1 (2 (3 (4 ((8 (9 ((10 25 )((11 12 )((15 (23 (14 (13 22 ))))((16 (17 18 ))(19 (20 21 ))))))))(5 24 (6 7 ))))))))*
(0 (1 (2 (3 (4 ((6 7 )(8 (9 ((11 12 )(19 (10 25 ))(23 (14 15 ))(16 (17 18 ))(20 21 )(5 24 )13 22 )))))))))*
(0 (((6 7 )(5 8 (23 (14 15 ))22 (11 12 )13 24 (16 (17 18 ))9 ((10 25 )(19 (20 21 )))))3 4 1 2 ))*
(0 (1 2 (3 (4 (9 (((22 (11 12 ))(13 (14 15 )))(17 (16 18 )))((10 25 )(19 (20 21 )))(23 ((6 7 )8 (5 24 ))))))))*
(0 (1 (2 (((6 7 )((5 24 )8 9 25 (13 ((22 (11 12 ))(((16 (17 18 ))(20 21 ))((10 19 )23 (14 15 )))))))3 4 ))))*
(0 (((((22 (11 12 ))13 (16 (17 18 )))((8 ((5 24 )(6 7 )))(23 (14 15 ))(19 (20 21 ))))9 (10 25 ))2 1 3 4 ))*
(0 (1 (2 (3 (4 ((6 7 )(24 5 (9 (10 25 )8 (((22 (11 12 ))(13 (14 15 )))23 (19 ((16 (17 18 ))(20 21 ))))))))))))*
(0 (((6 7 )((5 24 )8 9 10 25 19 (16 (17 18 ))(20 21 )(23 (14 15 ))22 13 (11 12 )))1 2 3 4 ))*
(0 ((4 (6 7 (8 5 24 9 13 22 (11 12 )23 (14 15 )((16 (17 18 ))(19 (20 21 )))10 25 )))1 2 3 ))*
(0 (1 (4 3 2 ((6 7 )(8 (((5 24 )((13 ((22 (11 12 ))(23 (14 15 ))))(16 (17 18 )19 (20 21 ))))9 (10 25 )))))))*
(0 (1 (2 (4 3 ((6 7 )((5 24 )(8 ((20 21 )(23 9 (16 (17 18 ))11 12 22 13 (14 15 )(19 10 25 ))))))))))*
(0 (1 2 (3 (4 (6 7 (16 (17 18 )(20 21 )(23 15 (11 12 )14 (13 22 ))19 (10 25 )8 9 5 24 ))))))*
(0 ((((5 24 )(8 ((19 (20 21 ))23 (14 15 )(13 (22 (11 12 ))(16 (17 18 )))25 9 10 )))6 7 )(1 2 3 4 )))*
(0 (3 2 1 (4 ((8 ((5 24 )((20 21 )((23 (14 15 ))(19 ((((11 12 )(13 22 ))(17 (16 18 )))9 (10 25 )))))))6 7 ))))*
(0 (1 (2 (3 (4 ((6 7 )(8 ((9 (10 25 ))(5 24 (((16 (17 18 ))(19 (20 21 )))((13 (22 (11 12 )))(14 15 23 ))))))))))))*
(0 ((3 (4 (6 7 (8 10 25 9 11 12 (23 (14 15 ))16 (17 18 )(19 (20 21 ))13 22 (5 24 )))))1 2 ))*
(0 ((3 (4 ((5 24 )(23 (14 15 ))8 9 11 12 (13 22 )((16 (17 18 ))(19 (20 21 )))10 25 6 7 )))1 2 ))*
(0 (1 (2 (3 (4 (7 6 (23 (14 15 )(19 ((16 (17 18 ))(20 21 ))))13 22 11 12 10 9 25 5 8 24 ))))))*
(0 (1 (3 2 (4 ((6 7 )((5 24 )((23 (14 15 ))19 (16 (17 18 ))(20 21 )8 ((11 12 )13 22 )9 10 25 )))))))*
(0 (4 2 (9 10 25 ((11 12 )(17 18 )22 13 16 (19 (20 21 )23 (8 ((5 24 )(6 7 )))(14 15 ))))1 3 ))*
(0 ((3 (4 ((12 13 11 ((16 (17 18 ))(19 (20 21 )))22 23 (14 15 ))25 9 10 8 (5 24 )(6 7 ))))1 2 ))*
(0 (1 ((4 ((6 7 )((8 (9 ((13 ((22 (11 12 ))((23 (14 15 ))(16 (17 18 )))))(10 25 (19 (20 21 ))))))5 24 )))2 3 )))*
(0 (1 (2 (3 (4 ((6 7 )(8 ((23 (14 15 ))(9 (13 (22 (11 12 ))((5 24 )(16 (17 18 )))((19 (20 21 ))10 25 )))))))))))*
(0 (1 (2 (3 (4 ((11 12 )13 22 (16 (17 18 ))9 (10 25 )19 (20 21 )5 24 8 (6 7 )23 14 15 ))))))*
(0 ((6 7 8 (5 24 )23 (19 (20 21 ))15 22 13 14 (11 12 )(17 (16 18 ))10 9 25 )4 1 2 3 ))*
(0 (((9 (10 25 )8 (6 7 )5 24 (13 19 ((22 (11 12 ))(23 (14 15 )))(16 (17 18 ))(20 21 )))3 4 )1 2 ))*
(0 (1 (2 (3 (4 ((6 7 )(14 12 13 (19 (20 21 ))15 23 9 (10 25 )(16 (17 18 ))11 22 8 (5 24 ))))))))*
(0 (1 (2 (4 3 (((((11 12 )(13 22 ))(16 (17 18 )))(19 ((23 (14 15 ))(((5 24 )(8 (6 7 )))(20 21 )))))9 (10 25 ))))))*
(0 (((6 7 )((8 ((23 (14 15 ))(19 (20 21 ))(9 (10 25 )((13 (22 (11 12 )))(17 (16 18 ))))))5 24 ))4 2 1 3 ))*
(0 (1 (2 (4 3 (22 13 9 (10 25 )5 6 7 24 8 11 (14 15 )23 12 ((16 (17 18 ))19 (20 21 )))))))*
(0 (1 (2 (3 (4 (6 7 (8 24 23 14 15 19 16 (17 18 )(20 21 )5 9 (10 25 )13 22 (11 12 ))))))))*
(0 (((6 7 )(5 24 )8 (23 (14 15 ))(20 21 )13 (22 (11 12 ))(16 (17 18 ))9 19 10 25 )(4 3 1 2 )))*
(0 ((3 (4 ((6 7 )((5 24 )8 ((23 (14 15 ))9 (13 (22 (11 12 ))(16 (17 18 )))25 10 19 (20 21 ))))))1 2 ))*
(0 (((6 7 )(5 8 24 (23 (14 15 ))(19 (20 21 ))(9 (10 25 )((13 (22 (11 12 )))(16 (17 18 ))))))4 3 1 2 ))*
(0 (1 (2 (((6 7 )((5 24 )(23 (8 (9 ((16 (17 18 ))(10 25 )(19 (20 21 ))(22 (11 12 ))(13 (14 15 ))))))))3 4 ))))*
(0 ((3 (4 (9 (10 25 )(16 ((11 12 )13 22 )(17 18 ))(19 (((5 24 )8 (6 7 ))(23 (14 15 ))(20 21 ))))))1 2 ))*
(0 (1 ((4 ((6 7 )((5 24 )(8 (23 (9 (((10 25 )(19 (20 21 )))((16 (17 18 ))((13 (14 15 ))(11 12 22 ))))))))))2 3 )))*
(0 ((3 (4 (6 7 (8 (5 24 )23 (9 (10 25 ))(22 (11 12 ))(13 14 15 )(19 ((16 (17 18 ))(20 21 )))))))1 2 ))*
(0 (1 (2 (3 (4 ((6 7 )(8 (9 ((10 25 )((11 12 )((23 (14 15 ))22 13 ((5 24 )((16 (17 18 ))(19 20 21 ))))))))))))))*
(0 (1 ((4 (((5 24 )(8 ((20 21 )((23 (14 15 ))19 (11 12 )13 22 10 (16 (17 18 ))9 25 ))))6 7 ))2 3 )))*
(0 (1 (2 (3 (4 ((6 7 )((8 (23 (14 15 )(9 22 13 (17 (16 18 ))(19 (20 21 ))(10 25 )(11 12 ))))5 24 )))))))*
(0 ((((6 7 )(8 (9 (5 24 )(13 ((22 (11 12 ))(23 (14 15 ))))(25 10 ((19 (16 (17 18 )))(20 21 ))))))3 4 )1 2 ))*
(0 (1 (2 (3 (4 (7 6 ((5 24 )(8 ((23 (14 15 ))(20 21 )(19 ((11 12 (13 22 )(16 (17 18 )))9 (10 25 ))))))))))))*
(0 (1 (3 2 (4 ((6 7 )(8 (9 ((10 25 )((13 ((22 (11 12 ))(23 (14 15 ))))((5 24 )((19 (16 (17 18 )))(20 21 ))))))))))))*
(0 (1 (2 (3 (4 ((6 7 )(24 5 (8 ((23 (14 15 ))9 10 25 (13 22 (11 12 )(16 (17 18 )))19 (20 21 ))))))))))*
(0 (1 (2 (3 (4 ((6 7 )((5 24 )8 (23 (9 ((((22 (11 12 ))(13 (14 15 )))(17 (16 18 )))((10 25 )(19 (20 21 )))))))))))))*
(0 (1 (3 2 (4 ((6 7 )(8 (9 (((11 12 )((15 23 )((17 (16 18 ))(22 13 14 ))))((5 24 )((19 (20 21 ))10 25 ))))))))))*
(0 (1 (2 (3 (4 (7 6 ((5 24 )(((20 21 )(19 ((17 (16 18 ))(12 (13 22 (14 (23 (11 15 ))))))))8 9 (10 25 )))))))))*
(0 (1 (2 (3 (4 ((6 7 )(8 (5 24 )23 (10 25 )19 (20 21 )9 (22 (11 12 ))(13 (14 15 ))(17 16 18 ))))))))*
(0 (((6 7 )(8 24 5 (9 ((10 25 )((11 12 )(17 (16 18 ))(23 (14 15 )(19 (20 21 )))13 22 )))))(4 3 1 2 )))*
(0 (1 (2 (3 (4 ((6 7 )(8 ((5 24 )(9 (13 (22 (11 12 ))(23 (14 15 ))(19 (16 (17 18 ))(20 21 ))10 25 ))))))))))*
(0 ((9 (10 25 )(((11 12 )13 22 )(16 (17 18 ))19 (20 21 )23 (14 15 )8 7 6 (5 24 )))3 4 1 2 ))*
(0 ((7 6 (5 8 (10 25 )9 24 (19 (16 (17 18 ))(20 21 )13 22 (11 12 )(23 (14 15 )))))2 1 3 4 ))*
(0 (1 (2 (((6 7 )(5 8 24 19 (20 21 )10 25 9 13 (22 (11 12 ))23 (14 15 )(16 17 18 )))3 4 ))))*
(0 (1 (2 (((6 7 )((5 24 )(8 ((9 (10 25 ))(13 (22 (11 12 )))23 (14 15 )(16 (17 18 ))(19 (20 21 ))))))3 4 ))))*
(0 (2 1 3 4 (9 (13 (22 (11 12 ))((17 (16 18 ))((10 25 )(19 (20 21 )))))((6 7 )8 (23 (14 15 ))5 24 ))))*
(0 (2 1 3 (4 ((6 7 )(8 (15 (11 12 )14 23 13 22 ((5 24 )((20 21 )16 10 19 25 9 (17 18 )))))))))*
(0 ((3 (4 (6 7 (8 (23 (14 15 ))(20 21 )(13 (22 (11 12 ))(19 16 (17 18 ))10 9 25 )5 24 ))))1 2 ))*
(0 ((3 (4 ((6 7 )((8 (((10 25 )(19 ((16 17 18 )20 21 )))9 (23 ((22 (11 12 ))(13 (14 15 ))))))5 24 ))))1 2 ))*
(0 (1 (2 (3 (4 (9 (10 25 )19 (23 (14 15 ))(5 24 )8 (6 7 )(20 21 )13 (11 12 )22 (16 (17 18 ))))))))*
(0 (1 (2 3 (4 ((6 7 )(8 ((9 (10 25 ))(((19 ((16 (17 18 ))(20 21 )))(23 ((11 12 )(14 15 )13 22 )))5 24 ))))))))*
(0 (2 1 4 3 ((6 7 )((5 24 )(8 ((23 (14 15 ))(((9 (10 25 ))((13 (22 (11 12 )))(16 (17 18 ))))(19 (20 21 )))))))))*
(0 (1 (2 (4 3 ((6 7 )(8 9 (((16 (17 18 ))(19 (20 21 )))(23 11 12 (14 15 )13 22 ))(5 24 )(10 25 )))))))*
(0 (2 1 (3 (4 (7 6 ((5 24 )(8 ((23 (14 15 ))(22 (11 12 ))13 10 25 9 16 (17 18 )(19 (20 21 ))))))))))*
(0 (1 (2 (3 (4 ((6 7 )((5 24 )(8 (14 15 (23 9 13 (20 21 )19 (10 25 )22 (11 12 )(16 (17 18 ))))))))))))*
(0 (1 (2 4 3 ((8 (23 (14 15 )13 (22 (11 12 ))16 (17 18 )(19 20 21 )9 (10 25 )))(5 24 )6 7 ))))*
(0 (1 2 3 4 (((5 24 )8 10 ((19 ((16 (17 18 ))(20 21 )))(22 23 11 12 15 13 14 ))9 25 )6 7 )))*
(0 (1 (2 (3 4 ((5 24 )(6 7 )8 (10 25 )9 13 (11 12 )22 (23 (14 15 ))17 (16 18 )19 (20 21 ))))))*
(0 (1 (2 (3 (4 (25 10 9 (8 (6 7 ))(11 12 )(23 14 15 )17 13 22 18 16 (5 24 )(19 20 21 )))))))*
(0 (1 (2 (3 4 ((6 7 )((5 24 )8 (9 ((10 25 )(13 22 (11 12 )(16 (17 18 ))19 (23 (14 15 ))(20 21 ))))))))))*
(0 (1 (2 (((9 ((10 25 )(((17 (16 18 ))(19 (20 21 )))(22 13 (11 12 )(23 (14 15 ))))))(5 24 8 (6 7 )))3 4 ))))*
(0 (1 (2 (3 (4 ((10 25 )(19 11 12 (15 (14 23 ))(16 (17 18 ))(20 21 )13 22 )9 8 ((5 24 )(6 7 ))))))))*
(0 (((25 10 (19 (20 21 )))9 (((5 24 )(16 (17 18 )))((11 12 )(23 (8 (6 7 ))(14 15 ))13 22 )))4 3 1 2 ))*
(0 ((4 ((6 7 )(24 8 23 5 (9 ((((22 (11 12 ))(13 (14 15 )))(17 (16 18 )))((10 25 )(19 (20 21 ))))))))2 1 3 ))*
(0 (((8 (23 (9 (((16 (17 18 ))((11 12 )(13 22 (14 15 ))))(25 10 (19 (20 21 )))))))((6 7 )5 24 ))1 4 2 3 ))*
(0 ((4 ((6 7 )((5 24 )8 (9 ((10 25 )(13 (22 (11 12 ))(23 (14 15 ))(16 (17 18 ))19 (20 21 )))))))1 2 3 ))*
(0 ((((5 24 )8 9 (10 25 )((19 (20 21 ))((16 (17 18 ))(13 22 (11 12 ))15 14 23 )))6 7 )(4 1 2 3 )))*
(0 (3 4 1 2 ((6 7 )(8 ((15 (14 23 ))((12 (17 18 )11 (9 (10 25 )))(19 (13 22 16 (5 24 )(20 21 )))))))))*
(0 (1 ((4 (6 7 (8 9 (10 25 )13 22 (11 12 )((23 (14 15 ))(19 ((16 (17 18 ))(20 21 ))))5 24 )))2 3 )))*
(0 ((3 (4 ((6 7 )8 (14 15 )23 10 22 (11 12 )(16 (17 18 ))13 (5 24 )19 (20 21 )9 25 )))1 2 ))*
(0 (((8 (5 24 )(6 7 )9 (10 25 )(16 (17 18 ))19 (20 21 )(11 12 )(23 (14 15 ))13 22 )3 4 )1 2 ))*
(0 (((7 6 (24 5 (8 (22 23 14 15 (20 21 )13 (16 19 (17 18 ))(11 12 )25 9 10 ))))3 4 )1 2 ))*
(0 (1 (2 (3 (4 ((5 24 9 ((13 (22 (11 12 )))(17 (16 18 )))(10 25 )(19 (20 21 ))8 (23 (14 15 )))6 7 ))))))*
(0 (1 (3 2 (4 ((6 7 )(8 9 (10 25 )(5 24 )((19 (20 21 ))23 15 (11 12 )14 (16 (17 18 ))13 22 )))))))*
(0 ((8 6 7 24 5 (20 21 )(13 22 )16 (17 18 )19 9 (10 25 )12 (11 (15 (14 23 ))))(1 2 3 4 )))*
(0 (1 (3 2 (4 (9 (5 24 )8 (6 7 )(10 25 )(19 13 22 (11 12 )23 14 15 16 (17 18 )(20 21 )))))))*
(0 (1 ((4 (10 25 9 (((11 12 13 22 )(17 16 18 ))(19 ((23 (14 15 ))(((5 24 )(8 (6 7 )))(20 21 )))))))2 3 )))*
(0 (1 ((4 ((6 7 )((5 24 )(8 ((13 ((22 (11 12 ))((23 (14 15 ))((16 (17 18 ))(19 (20 21 ))))))9 (10 25 ))))))2 3 )))*
(0 (1 (2 ((9 (10 25 )((((11 12 )(13 22 ))(16 (17 18 )))(19 ((20 21 )((23 (14 15 ))(8 ((6 7 )5 24 )))))))3 4 ))))*
(0 (1 (2 3 (4 (12 (16 (17 18 ))(19 25 )10 9 11 13 22 24 5 8 (6 7 )(23 (14 15 ))(20 21 ))))))*
(0 (1 (2 (3 (4 ((6 7 )(5 24 )(8 (20 21 )23 22 9 19 (10 25 )16 13 (11 12 )14 15 (17 18 ))))))))*
(0 (1 (2 (3 4 (7 6 ((5 24 )8 9 10 25 23 (19 (20 21 ))13 (14 15 )22 (11 12 )(17 (16 18 ))))))))*
(0 (1 (2 (3 (4 (7 6 ((5 24 )(8 (23 (14 15 ))(9 ((10 25 )((22 (11 12 ))(13 ((16 (17 18 ))(19 (20 21 )))))))))))))))*
(0 (((6 7 )((8 ((13 22 11 12 (23 14 15 ))19 (10 25 )9 (16 (17 18 ))(20 21 )))5 24 ))2 3 1 4 ))*
(0 (1 (2 3 4 ((11 12 23 14 15 (17 16 18 )(19 (20 21 ))13 22 )(10 25 )9 8 (5 24 )(6 7 )))))*
(0 (1 ((4 ((6 7 )(5 24 )8 9 (10 25 )((11 12 )15 23 14 13 22 )(19 (20 21 ))16 (17 18 )))2 3 )))*
(0 (1 (2 (3 (4 (11 12 22 13 16 (17 18 )9 (10 25 )19 (20 21 )(6 7 )8 (5 24 )(23 (14 15 ))))))))*
(0 (1 (2 (3 (4 (6 7 ((5 24 )((23 (19 (20 21 ))(14 15 (22 (11 12 )13 (16 (17 18 )))))8 (9 (10 25 ))))))))))*
(0 (1 (2 (3 (4 ((6 7 )((5 24 )(8 (9 ((10 25 )(((13 (12 22 ))(11 (23 (14 15 ))))((16 (17 18 ))(19 (20 21 ))))))))))))))*
(0 (1 (2 (((25 10 (19 (20 21 )))9 (8 ((5 24 )(6 7 )))((16 (17 18 ))((22 (11 12 ))13 (23 (14 15 )))))3 4 ))))*
(0 (((6 7 )(8 (22 (23 (14 15 ))(11 12 )13 (5 24 )16 (17 18 )9 ((10 25 )(19 (20 21 ))))))(2 3 1 4 )))*
(0 ((10 25 22 9 (11 12 )13 (16 (17 18 ))(23 (14 15 ))8 (6 7 )5 24 (19 (20 21 )))(2 3 1 4 )))*
(0 (1 (((6 7 )(8 (9 (10 25 )(19 (20 21 ))17 18 16 (5 24 )22 13 11 12 (23 14 15 ))))3 2 4 )))*
(0 ((4 (((5 24 )(23 (14 15 )8 9 17 16 18 19 (20 21 )13 (22 (11 12 ))10 25 ))6 7 ))1 2 3 ))*
(0 (1 (2 (3 (4 ((6 7 )((5 24 )8 13 (11 12 )22 (23 (14 15 ))9 (19 (17 16 18 )(20 21 ))10 25 )))))))*
(0 ((3 (4 ((6 7 )(8 (9 (19 (20 21 ))13 12 (16 (17 18 ))22 (11 23 (14 15 ))(5 24 )(10 25 ))))))1 2 ))*
(0 (1 (2 (3 (4 ((6 7 )(8 ((5 24 )(9 (((12 (13 22 ))((11 (23 14 15 ))(16 (17 18 ))))((10 25 )(19 (20 21 )))))))))))))*
(0 (1 ((4 ((6 7 )(24 5 (8 (9 (22 13 (11 12 ))(17 16 18 )10 (23 (14 15 ))25 (19 (20 21 )))))))2 3 )))*
(0 ((7 6 (5 24 (8 (((23 (14 15 ))(19 (20 21 )))13 (12 (16 (17 18 )))11 22 9 (10 25 )))))4 3 1 2 ))*
(0 (1 (((6 7 )(8 ((5 24 (23 (19 (20 21 ))))(9 ((10 25 )((16 (17 18 ))(11 12 )22 13 (14 15 )))))))4 2 3 )))*
(0 (1 (2 (3 (4 ((6 7 )(5 8 9 24 (16 (17 18 ))((10 25 )(19 (20 21 )))(13 14 )(22 (11 12 ))15 23 )))))))*
(0 (3 (4 ((6 7 )((5 24 )(8 (9 11 12 16 (17 18 )(14 15 )13 22 23 ((10 25 )(19 (20 21 ))))))))1 2 ))*
(0 ((3 (4 ((6 7 )(8 (9 ((10 25 )(5 24 (13 ((22 (11 12 ))((23 (14 15 ))(16 (17 18 )(19 (20 21 )))))))))))))1 2 ))*
(0 (1 ((4 ((6 7 )(8 (9 (10 25 )5 24 23 19 (20 21 )((14 15 )(16 22 13 ((11 12 )(17 18 ))))))))2 3 )))*
(0 (1 (2 (3 (4 (((5 24 )(6 7 ))(8 (9 ((10 25 )(((11 12 )(15 (23 (14 (13 22 )))))((16 (17 18 ))(19 (20 21 )))))))))))))*
(0 ((3 (4 ((6 7 )(5 (19 (20 21 ))(23 ((14 15 )(22 13 ((11 12 )((9 (10 25 ))(17 (16 18 )))))))8 24 ))))1 2 ))*
(0 (1 (((6 7 )(5 24 (8 ((14 15 )23 22 (20 21 )19 10 25 9 (11 12 )13 (17 (16 18 ))))))4 2 3 )))*
(0 ((3 (4 ((6 7 )(8 23 9 (5 24 )((22 (11 12 ))(13 (14 15 )))(17 (16 18 ))(10 25 )19 (20 21 )))))1 2 ))*
(0 (1 (4 (((5 24 )8 (9 (25 12 (13 22 )10 (11 (23 (14 15 )))((17 (16 18 ))19 (20 21 )))))6 7 )2 3 )))*
(0 (1 (2 (3 (4 ((6 7 )(8 24 23 9 13 (22 (11 12 ))(16 17 18 )((10 25 )(19 (20 21 )))5 (14 15 ))))))))*
(0 (1 ((4 ((6 7 )(5 8 22 23 14 15 11 (12 (16 (17 18 )))13 ((10 25 )(19 (20 21 )))9 24 )))2 3 )))*
(0 (((6 7 )((5 24 )(8 ((10 25 )9 13 (22 (11 12 ))(23 (14 15 ))17 (16 18 )(19 (20 21 ))))))(3 4 1 2 )))*
(0 ((6 7 (((23 (14 15 ))8 9 10 25 (19 (20 21 ))((13 (22 (11 12 )))17 (16 18 )))5 24 ))(4 1 2 3 )))*
(0 (1 (2 (3 (4 ((6 7 )((5 24 )(8 (9 (23 (14 15 ((22 (11 12 ))(13 (16 (17 18 )((10 25 )(19 (20 21 )))))))))))))))))*
(0 (1 ((4 ((6 7 )(24 5 (8 ((20 21 )(23 (19 ((9 (10 25 ))13 (14 15 )(11 12 )22 (16 (17 18 ))))))))))2 3 )))*
(0 (1 (2 (3 (4 ((10 25 )9 ((19 ((23 (14 15 ))(((5 24 )(8 (6 7 )))(20 21 ))))((17 (16 18 ))(13 22 (11 12 ))))))))))*
(0 (1 ((4 ((6 7 )(24 5 (8 ((23 (14 15 ))22 11 12 (16 (17 18 ))13 9 ((10 25 )(19 (20 21 ))))))))2 3 )))*
(0 (1 (2 (3 (4 (((5 24 )(8 ((10 25 )((16 (17 18 ))(19 (20 21 )))9 (23 ((22 (11 12 ))(13 (14 15 )))))))6 7 ))))))*
(0 (1 (2 (3 (4 (8 ((6 7 )((20 21 )(13 (((22 (11 12 ))(23 (14 15 )))((17 (16 18 ))(9 (19 10 25 ))))))5 24 )))))))*
(0 (1 (2 3 (4 ((6 7 )((5 24 )(8 (23 (9 ((16 (17 18 ))(10 25 )(19 (20 21 ))12 13 (14 15 )11 22 ))))))))))*
(0 ((((6 7 )8 9 ((11 12 )((15 (14 23 ))16 17 18 ((10 25 )(19 (20 21 )))))13 22 (5 24 ))3 4 )1 2 ))*
(0 (2 1 (3 4 ((6 7 )(8 9 (5 24 )16 18 ((10 25 )(19 (20 21 )))23 15 11 12 17 13 14 22 )))))*
(0 (1 (2 (3 (4 (((5 24 )(8 (9 ((10 25 )(13 (17 ((16 18 )(19 (20 21 ))))(11 12 )22 (23 (14 15 )))))))6 7 ))))))*
(0 ((19 10 25 9 (11 12 )(16 (17 18 ))15 13 14 (20 21 )22 23 8 (6 7 )5 24 )(1 4 2 3 )))*
(0 (1 ((4 (((5 24 )(8 (25 10 9 ((19 (20 21 ))23 (13 (14 15 ))(22 (11 12 ))(17 16 18 )))))6 7 ))2 3 )))*
(0 (1 (2 (3 (4 ((6 7 )((5 24 )(8 (9 10 25 13 12 22 (19 (20 21 ))11 (23 (14 15 ))(16 (17 18 )))))))))))*
(0 (1 (2 ((((13 14 )((20 21 )((5 24 )(16 (17 18 ))19 (22 (11 12 ))(15 23 )8 25 9 10 )))6 7 )3 4 ))))*
(0 (1 (2 3 (4 (9 (19 (10 25 ))((17 16 18 )((11 12 )((23 (14 15 ))22 13 ((8 ((5 24 )(6 7 )))(20 21 ))))))))))*
(0 (((8 (9 (11 12 (5 24 )13 22 10 (23 (14 15 ))(19 (20 21 ))25 (16 (17 18 )))))6 7 )3 1 2 4 ))*
(0 (((6 7 )(8 9 (16 18 (19 20 21 )23 22 15 13 (11 12 )14 17 )(5 24 )(10 25 )))4 3 1 2 ))*
(0 (1 ((4 ((6 7 )(8 (23 (14 15 ))(5 24 )(9 (((13 (22 (11 12 )))(17 (16 18 )))((10 25 )(19 (20 21 ))))))))2 3 )))*
(0 (((6 7 )((5 24 )(8 (23 (14 15 )(9 11 12 13 22 (16 (17 18 ))(25 10 (19 (20 21 ))))))))(2 1 3 4 )))*
(0 (((6 7 )((8 (23 (19 (20 21 ))9 10 25 (22 (11 12 ))13 14 15 (16 (17 18 ))))5 24 ))2 1 3 4 ))*
(0 ((4 ((6 7 )(8 23 9 (11 12 )((19 (20 21 ))10 25 )(16 (17 18 ))13 22 (14 15 )5 24 )))2 1 3 ))*
(0 (1 2 (6 7 8 (14 15 )(5 24 )(11 23 )((16 (17 18 ))(19 (20 21 )))12 13 22 9 (10 25 ))3 4 ))*
(0 (1 (2 (3 (4 ((6 7 )(5 8 9 24 (11 12 )(23 (14 15 ))13 (16 (17 18 ))22 (10 25 )(19 (20 21 )))))))))*
(0 (1 (2 ((((((15 (14 (23 (8 ((5 24 )(6 7 ))))))(11 12 ))(13 22 ))(16 (17 18 )))9 ((19 (20 21 ))10 25 ))3 4 ))))*
(0 (((6 7 )(8 14 15 23 ((22 (11 12 ))13 16 17 18 9 19 (5 24 )(20 21 )10 25 )))2 1 3 4 ))*
(0 (1 (((5 24 )8 (6 7 )9 13 12 22 11 15 14 23 (16 (17 18 ))(10 25 )19 20 21 )2 3 4 )))*
(0 (((6 7 )((5 24 )(8 (23 (14 15 )((9 (10 25 ))(13 (22 (11 12 )))(16 (17 18 ))(19 (20 21 )))))))2 1 3 4 ))*
(0 (1 2 (3 (4 ((((16 (17 18 ))(20 21 ))(5 24 )13 22 8 9 25 10 (11 12 )(19 (15 (14 23 ))))6 7 )))))*
(0 (1 (2 (4 3 (7 6 ((8 (9 ((10 25 )(13 ((22 (11 12 ))((16 (17 18 ))(23 (14 15 ))(19 (20 21 ))))))))5 24 ))))))*
(0 (2 4 ((6 7 )(8 (9 ((10 25 )((22 (11 12 ))(15 14 23 ))((5 24 )13 ((16 (19 (17 18 )))(20 21 )))))))1 3 ))*
(0 (1 (2 (((6 7 )(8 (5 24 )(20 21 )(23 (14 15 ))22 (11 12 )13 19 (16 (17 18 ))9 (10 25 )))3 4 ))))*
(0 (2 (4 (6 7 ((5 24 )(8 (23 19 (20 21 )(14 15 )13 16 (17 18 )(22 (11 12 ))25 9 10 )))))1 3 ))*
(0 (2 1 4 3 ((6 7 )((5 24 )((23 14 15 )19 (20 21 )8 10 25 9 11 (16 (17 18 ))12 13 22 )))))*
(0 (2 (4 ((6 7 )((5 24 )8 9 (23 ((14 (13 22 ))(15 ((11 12 )((16 (17 18 ))((10 25 )(19 (20 21 )))))))))))1 3 ))*
(0 (1 (2 (3 (4 ((6 7 )((5 24 )(8 (9 ((10 25 )((15 (14 23 ))(22 (11 12 ))(13 ((17 (16 18 ))(19 (20 21 )))))))))))))))*
(0 (1 (2 (((6 7 )(5 24 )8 (15 (14 23 ))9 (10 25 )(((11 12 )(13 22 ))(17 (16 18 )))(19 (20 21 )))3 4 ))))*
(0 (1 (2 3 (4 ((6 7 )((5 24 )8 9 ((10 25 )(19 (20 21 )))((11 (23 (14 15 )))(12 (16 (17 18 )))13 22 )))))))*
(0 (1 (2 (((13 22 (11 12 )(17 (16 18 )))9 (10 25 )(8 (((23 (14 15 ))(19 (20 21 )))(5 24 (6 7 )))))3 4 ))))*
(0 (1 (2 (3 (4 ((6 7 )(5 24 8 (9 ((10 25 )(22 11 12 13 ((16 (17 18 ))(19 ((23 (14 15 ))(20 21 ))))))))))))))*
(0 (1 (2 (((6 7 )(5 24 )8 23 (14 15 )11 17 9 (10 25 )19 (20 21 )(13 22 )12 (16 18 ))3 4 ))))*
(0 (1 ((4 (6 7 (8 24 (20 21 )(23 (14 15 ))19 5 (16 10 9 25 ((13 (22 (11 12 )))(17 18 ))))))2 3 )))*
(0 (1 (2 (((6 7 )((14 13 22 )24 5 (8 (9 ((11 12 )((15 23 )(16 (17 18 ))((10 25 )(19 (20 21 )))))))))3 4 ))))*
(0 (3 1 2 (4 (9 (10 25 )(11 12 )19 (16 (17 18 ))(8 (5 23 (6 7 )((13 22 )(14 15 ))24 (20 21 )))))))*
(0 (1 (2 (3 (4 ((6 7 )(8 (9 (((22 (11 12 ))(23 (14 15 )))16 19 (10 25 )(17 18 )(20 21 )13 (5 24 ))))))))))*
(0 ((10 9 25 (8 (5 24 )(19 (20 21 ))(6 7 )23 (15 (14 ((16 (17 18 ))13 (22 (11 12 )))))))(2 1 3 4 )))*
(0 (1 (2 (3 (4 ((10 25 )9 (17 (16 18 ))22 13 (11 12 )(19 (20 21 )(5 24 )(8 (6 7 ))23 (14 15 ))))))))*
(0 (((6 7 )(24 5 (8 ((10 25 )9 (13 ((22 (11 12 ))((23 (14 15 ))(17 ((16 18 )(19 (20 21 )))))))))))(4 2 1 3 )))*
(0 (1 (2 (3 (4 (9 (10 25 )(((11 12 )(13 22 ))16 17 18 )(19 ((23 (14 15 ))((5 24 )8 (6 7 ))(20 21 )))))))))*
(0 (1 (2 (3 (4 (7 6 ((15 (13 14 ))(8 (((10 25 )9 (22 (11 12 )))23 ((5 24 )(19 ((17 (16 18 ))(20 21 )))))))))))))*
(0 (1 (2 (3 4 ((16 (17 18 ))25 11 10 (23 (14 15 ))12 13 22 9 8 (6 7 )(19 (20 21 ))5 24 )))))*
(0 (((6 7 )(24 5 (8 ((23 (14 15 ))(19 (20 21 ))(13 (22 (11 12 ))(17 (16 18 )))9 (10 25 )))))(3 4 1 2 )))*
(0 (1 (2 (3 (4 (9 (10 25 )(((11 12 )(13 22 ))(16 (17 18 )))(19 ((20 21 )((23 (14 15 ))(8 (5 24 (6 7 ))))))))))))*
(0 (3 (4 ((6 7 )(8 (((22 (11 12 )15 23 13 14 )(17 (16 18 )))((10 25 )(19 (20 21 )))9 (5 24 )))))1 2 ))*
(0 (1 ((4 ((8 ((5 24 )(6 7 )))23 (14 15 )11 13 22 12 (16 (17 18 ))(19 (20 21 ))9 (10 25 )))2 3 )))*
(0 ((3 (4 (7 6 ((5 24 )(8 ((13 ((22 (11 12 ))((23 (14 15 ))((17 (16 18 ))(19 (20 21 ))))))10 9 25 ))))))1 2 ))*
(0 (1 (2 (3 (4 (7 6 8 (5 24 )(20 21 )23 9 10 19 25 ((17 16 18 )(22 (11 12 ))(13 (14 15 )))))))))*
(0 (1 (2 ((7 6 ((5 24 )(8 ((13 22 (11 12 )(23 (14 15 ))(19 ((16 (17 18 ))(20 21 ))))10 9 25 ))))3 4 ))))*
(0 (1 ((4 ((6 7 )(24 5 (8 (23 9 22 11 14 15 13 (12 (16 (17 18 )))((10 25 )(19 (20 21 ))))))))2 3 )))*
(0 (1 (2 (3 (4 ((6 7 )(8 (5 24 )9 (10 25 )13 22 (11 12 )15 14 23 (17 (16 18 ))(19 20 21 ))))))))*
(0 ((8 ((10 25 )((13 (12 22 ))(11 (23 (14 15 ))))9 ((16 (17 18 ))(19 (20 21 ))))(5 24 )(6 7 ))(2 1 3 4 )))*
(0 (1 (2 (3 (4 ((6 7 )(8 (9 ((10 25 )((5 24 )13 22 (20 21 ))((17 (16 18 ))19 (11 12 )(15 (14 23 ))))))))))))*
(0 (((8 (9 (11 (15 (14 23 ))((13 22 )12 (16 (17 18 ))((10 25 )(19 (20 21 )))))))5 24 (6 7 ))3 4 1 2 ))*
(0 (2 1 (3 (4 ((6 7 )(24 5 (8 (23 9 (10 25 )(19 (20 21 ))(17 (16 18 ))(14 15 )12 13 11 22 ))))))))*
(0 (1 (2 (3 4 (6 7 ((8 ((19 ((16 (17 18 ))(20 21 )))25 10 9 (23 (11 12 )((13 22 )(14 15 )))))5 24 ))))))*
(0 ((3 (4 ((8 ((5 24 )(6 7 )))9 (10 25 )11 12 13 22 17 18 16 (23 14 15 )(19 (20 21 )))))1 2 ))*
(0 (1 ((4 ((5 24 )(6 7 )(8 (9 ((10 25 )(((16 (17 18 ))(19 (20 21 )))((23 (14 (13 (12 22 ))))11 15 )))))))2 3 )))*
(0 ((3 (4 ((6 7 )(8 23 9 (17 (16 18 ))(11 12 )13 22 (14 15 )25 19 10 (5 24 )(20 21 )))))1 2 ))*
(0 (((6 7 )(8 (9 (10 25 )((11 12 )(23 14 15 )(16 17 18 )(19 (20 21 ))13 22 )5 24 )))(4 2 1 3 )))*
(0 (1 (2 (4 3 ((6 7 )((5 24 )(8 (9 ((10 25 )(13 ((22 (11 12 ))((23 (14 15 ))(19 ((17 (16 18 ))(20 21 )))))))))))))))*
(0 ((3 (4 (((5 24 )(8 (9 ((10 (23 (14 15 )))((16 (17 18 ))(19 (20 21 )))25 ((11 12 )13 22 )))))6 7 )))1 2 ))*
(0 (1 (2 (3 (4 (6 7 (5 24 )(8 ((23 (11 ((13 (12 22 ))(14 15 ))))((16 (17 18 ))(19 (20 21 )))9 10 25 ))))))))*
(0 (1 (2 ((6 7 ((8 (9 (10 25 )19 23 (16 (17 18 ))(20 21 )(11 12 )(14 15 )13 22 ))5 24 ))3 4 ))))*
(0 (1 (3 2 (4 ((6 7 )((8 (9 ((10 25 )(13 ((22 (11 12 ))((23 (14 15 ))((16 (17 18 ))(19 (20 21 )))))))))5 24 ))))))*
(0 (1 (2 (3 (4 ((6 7 )((5 24 )(8 10 25 9 (11 12 )(16 (17 18 ))(19 (20 21 ))(23 14 15 )13 22 ))))))))*
(0 (((6 7 )(24 5 (8 9 (10 25 )(11 12 )23 (14 15 )(16 (17 18 ))(19 (20 21 ))13 22 )))2 1 3 4 ))*
(0 (1 (3 ((6 7 )(8 (5 24 )((10 25 )(19 (20 21 )))9 (17 (16 18 ))(11 12 )22 13 (23 14 15 )))2 4 )))*
(0 (((5 24 8 (23 (14 15 )9 10 25 13 (22 (11 12 ))17 (16 18 )19 (20 21 )))6 7 )3 4 1 2 ))*
(0 (1 (2 (((6 7 )((5 24 )(8 (((20 21 )19 (10 25 ))9 (23 14 15 )13 (11 12 )22 (17 (16 18 ))))))3 4 ))))*
(0 (1 (((8 (9 (10 25 )(((11 12 )(13 22 ))14 15 (17 (16 18 )))23 (19 (20 21 ))))(24 5 (6 7 )))3 2 4 )))*
(0 (1 2 (3 (4 ((6 7 )((8 (((16 (17 18 ))((11 12 )(15 (23 14 13 22 ))))9 ((10 25 )(19 (20 21 )))))5 24 ))))))*
(0 ((10 25 (17 (16 18 ))((11 12 )13 22 (14 15 ))9 23 19 (20 21 )24 (6 7 )5 8 )(1 3 2 4 )))*
(0 (1 (2 (3 (4 ((6 7 )(8 ((5 24 )9 10 25 13 ((22 (11 12 ))(23 (14 15 )))(16 (17 18 ))19 (20 21 )))))))))*
(0 (((6 7 )(8 (9 ((10 25 )((5 24 )(((22 (11 12 ))(13 (14 15 )))(23 (19 ((16 (17 18 ))(20 21 ))))))))))(4 3 1 2 )))*
(0 (2 1 (4 3 ((6 7 )(8 (9 22 (23 (14 15 ))13 (11 12 )(5 24 )(16 (17 18 ))(19 (20 21 ))10 25 ))))))*
(0 (1 (2 (3 (4 ((13 (22 (11 12 ))((17 (16 18 ))(23 (14 15 )(19 (20 21 )))))(10 25 )9 (8 (5 24 )(6 7 ))))))))*
(0 (4 2 ((8 (9 (23 (14 15 ))13 (22 (11 12 ))(19 (16 (17 18 ))(20 21 ))10 25 ))(24 5 (6 7 )))1 3 ))*
(0 (2 3 1 (4 (6 7 8 (20 21 )23 19 9 (10 25 )(17 16 18 )(11 12 )22 13 14 15 5 24 ))))*
(0 (1 ((4 ((6 7 )(24 5 (8 (9 ((10 25 )(20 21 )13 (23 (14 15 ))(11 12 )22 19 17 16 18 ))))))2 3 )))*
(0 (1 (((6 7 )((5 24 )(8 ((13 ((22 (11 12 ))((16 (17 18 ))((23 (19 (20 21 )))14 15 ))))9 (10 25 )))))3 2 4 )))*
(0 ((4 (10 25 9 19 8 (5 24 )23 15 14 22 11 12 13 (16 17 18 )((6 7 )(20 21 ))))3 1 2 ))*
(0 (1 (2 (3 (4 ((11 12 )(16 17 18 )(23 14 15 )(19 (20 21 ))13 22 (10 25 )9 (8 ((5 24 )(6 7 )))))))))*
(0 (1 (2 (3 (4 ((5 24 )(6 7 )(8 9 22 23 (14 15 )(11 12 )16 (17 18 )13 (10 25 )(19 (20 21 )))))))))*
(0 (1 ((4 ((6 7 )((5 24 )(8 (9 15 13 14 23 (22 (11 12 ))19 (16 (17 18 ))(20 21 )10 25 )))))2 3 )))*
(0 (1 (3 2 (4 ((6 7 )((5 24 )(8 (9 23 15 14 13 (22 (11 12 ))17 (16 18 )(10 25 )(19 (20 21 ))))))))))*
(0 (1 (3 (((13 (22 (11 12 )))(16 (17 18 )))9 (10 25 (19 (5 24 (6 7 )8 23 (14 15 )(20 21 )))))2 4 )))*
(0 (1 (3 2 (4 ((6 7 )(8 ((9 10 25 )(((20 21 )((23 (14 15 ))(19 (13 (22 (11 12 ))(16 (17 18 ))))))5 24 ))))))))*
(0 (1 (2 (3 4 ((6 7 )(8 5 24 (9 ((16 (17 18 ))(13 (11 12 )22 (23 (14 15 ))))((19 (20 21 ))10 25 ))))))))*
(0 (1 ((4 ((6 7 )(8 ((10 25 )13 (22 (11 12 ))23 (14 15 )((16 (17 18 ))(19 (20 21 )))9 (5 24 )))))2 3 )))*
(0 (((5 24 (8 ((13 (22 (11 12 ))((23 (14 15 ))(19 ((16 (17 18 ))(20 21 )))))9 (10 25 ))))6 7 )(3 1 2 4 )))*
(0 (1 (3 2 (4 ((6 7 )(24 5 (8 ((23 (14 15 ))(((9 (10 25 ))(11 12 ))((16 (17 18 ))(19 (20 21 )))13 22 )))))))))*
(0 (1 (3 2 (4 ((6 7 )((5 24 )(8 (9 ((10 25 )((19 (((13 (22 (11 12 )))(23 (14 15 )))(16 (17 18 ))))(20 21 )))))))))))*
(0 ((9 13 22 (11 12 )(23 (14 15 ))(16 17 18 )(10 25 )19 (20 21 )(6 7 )5 8 24 )4 3 1 2 ))*
(0 ((10 9 25 ((11 12 )22 (16 (17 18 ))(23 (14 15 ))19 (20 21 )13 (8 (5 24 (6 7 )))))(1 2 3 4 )))*
(0 (1 (2 3 (4 (9 16 (((11 12 )13 22 )(17 18 ))(10 25 )((8 ((5 24 )(6 7 )))(23 (14 15 ))19 (20 21 )))))))*
(0 (1 (2 (3 (4 (((5 24 )(8 (23 14 15 (19 (20 21 ))(11 12 )13 22 (17 16 18 )10 9 25 )))6 7 ))))))*
(0 (1 ((4 ((6 7 )((5 24 )(8 ((23 (14 15 ))20 21 19 (25 10 9 11 12 13 22 (16 (17 18 ))))))))2 3 )))*
(0 ((4 3 (((5 24 )(8 (9 (10 25 )(13 ((22 (11 12 ))((23 (14 15 ))((16 (17 18 ))(19 (20 21 )))))))))6 7 ))1 2 ))*
(0 ((3 (4 ((6 7 )(24 8 9 ((10 25 )(19 (20 21 )))5 13 (16 (17 18 ))(22 (11 12 ))15 14 23 ))))1 2 ))*
(0 (1 ((4 ((6 7 )(5 24 )(8 (9 ((10 25 )((11 12 )(((23 (14 15 ))(19 ((16 (17 18 ))(20 21 ))))13 22 )))))))2 3 )))*
(0 (1 (2 (3 4 ((6 7 )((5 24 )(8 9 (10 25 )(11 12 )13 22 19 (17 18 )16 (23 (14 15 ))(20 21 ))))))))*
(0 (1 ((4 (9 13 (22 (11 12 ))(16 (17 18 ))23 14 15 8 (5 24 )6 7 (20 21 )19 10 25 ))2 3 )))*
(0 (1 (2 (((10 25 )9 (17 16 18 )19 8 (5 24 )(6 7 )15 23 14 13 22 (11 12 )(20 21 ))3 4 ))))*
(0 (1 (2 (3 (4 ((6 7 )(8 (9 (11 12 )13 (14 15 )17 (16 18 )(10 25 )(5 24 )(19 (20 21 ))22 23 ))))))))*
(0 (1 (2 (3 (4 (((5 24 )(6 7 ))(8 (9 ((19 (17 (16 18 ))(11 12 )13 22 (20 21 )14 15 23 )10 25 )))))))))*
(0 (1 (((((17 16 18 )((10 25 )(19 (20 21 ))))((11 12 )(13 22 (23 (14 15 )))))9 (8 (5 24 (6 7 ))))2 3 4 )))*
(0 (((6 7 )(8 ((5 24 )(10 25 )(21 19 20 )9 13 ((22 (11 12 ))(23 (14 15 )))(16 (17 18 )))))4 3 1 2 ))*
(0 (1 (2 (((6 7 )(8 (((5 24 )(((13 22 )(14 15 ))23 (19 (20 21 ))))(9 (10 25 )((11 12 )(16 (17 18 )))))))3 4 ))))*
(0 (2 1 (4 3 ((6 7 )(8 (((5 24 )((20 21 )(13 ((22 (11 12 ))(23 (14 15 ))))(16 (19 (17 18 )))))10 9 25 ))))))*
(0 (1 (2 (3 (4 ((8 (9 ((10 25 )(19 (20 21 ))(16 17 18 )23 (14 15 )(11 12 )13 22 )))(6 7 )5 24 ))))))*
(0 (1 (2 ((((5 24 )(6 7 ))(8 (((15 (23 (14 (13 (22 (11 12 ))))))(19 ((9 (10 25 ))(16 (17 18 )))))(20 21 ))))3 4 ))))*
(0 (1 (2 (3 4 (6 7 ((20 21 )22 (14 15 )23 13 (11 12 )19 (10 25 )8 9 16 (17 18 )5 24 ))))))*
(0 ((3 (4 ((6 7 )((5 24 )(8 ((20 21 )(22 (23 (14 15 ))9 (19 (10 25 ))13 (11 12 )16 (17 18 ))))))))1 2 ))*
(0 (1 (2 (3 (4 (((5 24 )(8 (14 15 )23 9 (19 (20 21 ))22 10 25 13 (11 12 )(17 (16 18 ))))6 7 ))))))*
(0 ((6 7 ((8 ((20 21 )(23 (14 15 ))((9 (10 25 ))(22 (11 12 ))13 16 19 17 18 )))5 24 ))(3 4 1 2 )))*
(0 (1 ((4 (((5 24 )19 17 18 22 16 20 21 (11 12 )15 23 13 14 (10 25 )8 9 )6 7 ))2 3 )))*
(0 (((6 7 )(8 (5 24 )(19 (20 21 ))(23 (14 15 ))(10 25 )9 ((22 (11 12 ))13 (16 (17 18 )))))3 4 1 2 ))*
(0 ((8 (5 24 )(6 7 )9 (16 (17 18 ))(10 25 )(19 (20 21 ))(11 12 )(23 14 15 )13 22 )4 3 1 2 ))*
(0 ((4 (6 7 (8 (23 (14 15 ))(5 24 )(20 21 )(19 (17 (16 18 ))9 (10 25 )13 (22 (11 12 ))))))3 1 2 ))*
(0 (1 (2 (3 (4 ((8 (10 (19 (17 (16 18 ))(20 21 ))25 9 (13 22 (11 12 )23 (14 15 ))))(6 7 5 24 )))))))*
(0 (1 (2 (3 (4 (6 7 (8 (5 24 )(23 (9 (10 25 )((22 (11 12 ))(13 (14 15 )))(19 ((16 17 18 )(20 21 ))))))))))))*
(0 (1 (2 (3 (4 (6 7 ((8 (((13 (22 (11 12 )))((23 (14 15 ))(19 ((16 (17 18 ))(20 21 )))))9 10 25 ))5 24 )))))))*
(0 (1 (2 (3 (4 (6 7 (8 ((22 (11 12 ))23 (14 15 )9 (10 25 )13 19 17 (16 18 )(5 24 )(20 21 )))))))))*
(0 (((6 7 )(8 (9 ((10 25 )((11 12 )(17 18 )19 13 22 (14 15 )(20 21 )23 16 (5 24 ))))))(2 3 1 4 )))*
(0 (((6 7 )(24 5 (8 (9 ((10 25 )(((16 (17 18 ))(19 (20 21 )))((23 (14 15 ))13 (22 (11 12 )))))))))(2 3 1 4 )))*
(0 (2 1 3 (4 ((6 7 )5 8 24 (10 25 )(19 (16 (17 18 ))(20 21 ))9 13 (22 (11 12 ))(23 (14 15 ))))))*
(0 ((9 (10 25 )((((11 12 )(13 22 ))(17 (16 18 )))(19 (((8 ((5 24 )(6 7 )))23 (14 15 ))(20 21 )))))3 4 1 2 ))*
(0 (1 (2 (3 (4 (9 (10 25 )((16 (17 18 ))13 22 (11 12 )((15 14 23 )(19 (20 21 ))(8 ((6 7 )5 24 ))))))))))*
(0 (((6 7 )((5 24 )(8 (9 (10 25 )(23 13 (22 (11 12 ))(14 15 ))((16 (17 18 ))19 (20 21 ))))))(2 3 1 4 )))*
(0 (1 (2 (3 (4 ((6 7 )((8 ((10 25 )19 (20 21 )9 (16 (17 18 ))((11 12 )(22 13 (23 (14 15 ))))))5 24 )))))))*
(0 (1 ((4 ((6 7 )(8 (9 ((5 24 )(13 ((22 (11 12 ))(23 (14 15 ))))16 (20 21 )(17 18 )25 10 19 )))))2 3 )))*
(0 (1 ((4 ((6 7 )((5 24 )(8 ((23 (14 15 ))(19 (20 21 ))9 (10 25 )((16 (17 18 ))(11 12 )13 22 ))))))2 3 )))*
(0 (1 (2 (3 (4 ((5 24 8 (20 21 )(23 (14 15 ))19 10 25 9 (11 12 )13 22 16 17 18 )6 7 ))))))*
(0 (((6 7 )((5 24 )8 ((23 (14 15 ))((13 (22 (11 12 )))(16 (17 18 )))9 (10 25 )(19 (20 21 )))))(3 1 2 4 )))*
(0 ((((6 7 )(8 (23 (14 15 ))11 5 24 12 13 22 (16 (17 18 ))9 (10 25 )19 (20 21 )))3 4 )1 2 ))*
(0 (1 ((4 (6 7 (8 9 (10 25 )(11 12 )15 23 14 (13 22 )19 (5 24 )16 (17 18 )(20 21 ))))2 3 )))*
(0 (1 (2 (((5 24 )(6 7 )(8 13 (22 (11 12 ))(23 14 15 )17 16 18 9 (10 25 )(19 (20 21 ))))3 4 ))))*
(0 (1 (2 (3 4 (6 7 (22 8 23 9 11 (14 15 )17 12 16 18 13 25 10 (5 24 )19 (20 21 )))))))*
(0 (1 (((6 7 )(8 ((9 (10 25 ))((5 24 )((20 21 )19 (16 (17 18 ))((11 12 )23 (14 15 )13 22 ))))))3 2 4 )))*
(0 (1 (2 (3 (4 ((6 7 )(8 (9 (5 24 )(16 (17 18 ))(20 21 )(23 11 15 14 13 12 22 )19 10 25 ))))))))*
(0 (1 (2 (3 (4 (((5 24 )(8 (6 7 )))(9 ((10 25 )((13 ((22 (11 12 ))(23 (14 15 ))))((16 (17 18 ))(19 (20 21 ))))))))))))*
(0 ((4 3 ((6 7 )(24 5 8 9 10 25 (23 (22 (11 12 ))13 (14 15 )(16 (17 18 ))(19 (20 21 ))))))1 2 ))*
(0 (1 (2 (3 (4 (((11 12 13 22 )(16 17 18 ))9 (10 25 )(19 ((6 7 )(20 21 )8 24 5 (23 (14 15 ))))))))))*
(0 (1 (2 (3 (4 ((6 7 )((5 24 )(8 (9 13 (22 (11 12 ))23 (14 15 )(17 (16 18 ))((19 (20 21 ))10 25 ))))))))))*
(0 (1 (2 (3 (4 (7 6 (5 8 24 ((19 ((17 16 18 )(20 21 )))(13 (23 (14 15 ))22 (11 12 )))9 (10 25 ))))))))*
(0 ((3 (4 (9 ((10 25 )(19 (20 21 )))13 22 11 12 23 8 (5 24 )(6 7 )(14 15 )(16 17 18 ))))1 2 ))*
(0 ((6 7 9 10 25 8 (5 24 )(23 20 21 19 (13 (22 (11 12 )))14 15 (16 (17 18 ))))3 4 1 2 ))*
(0 (1 (2 (3 (4 (8 (6 7 )9 11 12 13 22 23 14 15 (5 24 )16 (17 18 )(10 25 )19 (20 21 )))))))*
(0 (1 (2 (((6 7 )(8 9 (10 25 )(5 24 )(13 ((16 17 18 )(19 (20 21 )))22 (11 12 )(23 (14 15 )))))3 4 ))))*
(0 (1 (2 (4 3 ((20 (21 19 5 (23 (14 15 ))24 8 (13 (22 (11 12 )))(16 (17 18 ))9 10 25 ))6 7 )))))*
(0 ((3 (4 ((6 7 )((8 ((23 (14 15 ))((20 21 )16 22 (17 18 )25 10 19 9 11 12 13 )))5 24 ))))1 2 ))*
(0 (1 ((4 (6 7 ((8 (23 (9 ((10 25 )((13 (22 (11 12 ))(14 15 ))((16 (17 18 ))(19 (20 21 ))))))))5 24 )))2 3 )))*
(0 (1 (2 (3 4 ((19 (10 25 ))(((11 12 )(13 22 ))(17 (16 18 )))9 (8 ((23 (14 15 ))(5 24 )((6 7 )(20 21 )))))))))*
(0 (1 (2 (3 (4 (6 7 ((8 (23 9 (10 25 )(19 ((16 (17 18 ))(20 21 )))(11 12 )(14 15 )13 22 ))5 24 )))))))*
(0 ((9 10 25 19 (20 21 )(16 (17 18 ))(11 12 )15 14 13 22 23 8 (5 24 )(6 7 ))(3 2 1 4 )))*
(0 (((6 7 )((8 (23 (14 15 ))(9 ((10 25 )(19 (20 21 )))13 22 (11 12 )(16 (17 18 ))))5 24 ))4 3 1 2 ))*
(0 (1 (2 (3 (4 (((5 24 )(8 (9 (10 25 )19 (16 (17 18 ))(20 21 )23 13 (22 (11 12 ))(14 15 ))))6 7 ))))))*
(0 (1 2 (3 (4 ((6 7 )((23 (9 ((16 ((22 (11 12 ))(13 (14 15 )))(17 18 ))(25 10 (19 (20 21 ))))))8 (5 24 )))))))*
(0 (1 (2 (4 3 (((8 (5 24 ))((20 21 )((12 (16 (17 18 )))22 13 11 10 (19 (23 (14 15 )))9 25 )))6 7 )))))*
(0 (1 (2 (3 (4 ((6 7 )((5 24 )8 9 ((10 25 )((11 (23 (14 15 )))16 19 (20 21 )(13 (12 22 )(17 18 )))))))))))*
(0 ((4 ((6 7 )((5 24 )(8 ((23 (14 15 ))(9 (10 25 )(22 (11 12 ))13 (16 (17 18 ))(19 (20 21 ))))))))1 2 3 ))*
(0 (1 (2 (3 (4 ((6 7 )(15 8 ((11 12 )9 (10 25 )13 22 (5 24 )(14 23 )((16 (17 18 ))(19 (20 21 )))))))))))*
(0 (1 (4 2 3 ((6 7 )8 (23 (14 15 ))(5 24 )9 (((16 (17 18 ))((10 25 )(19 (20 21 ))))(11 12 13 22 ))))))*
(0 (1 2 (3 4 (((5 24 )(6 7 ))(8 (9 ((((13 (22 (11 12 )))(23 (14 15 )))16 (17 18 ))((10 25 )(19 (20 21 ))))))))))*
(0 (((6 7 )((5 24 )(8 ((22 (11 12 )13 ((16 (17 18 ))(9 ((10 25 )(19 (20 21 ))))))(15 14 23 )))))(1 2 3 4 )))*
(0 (1 (2 (3 4 ((5 24 )8 (23 (14 15 ))19 9 (10 25 )(((11 12 )(13 22 ))(16 (17 18 )))(20 21 )6 7 )))))*
(0 (1 (2 (3 (4 ((6 7 )5 24 8 (20 21 )(23 (14 15 ))19 ((13 (22 (11 12 )))(16 (17 18 )))9 (10 25 )))))))*
(0 (((6 7 )((5 24 )(8 ((20 21 )((23 (14 15 ))(19 (9 (10 25 )((22 (11 12 ))13 16 (17 18 )))))))))1 2 3 4 ))*
(0 ((6 7 (8 9 (10 25 )(5 24 )19 (20 21 )23 (13 (14 15 ))(22 (11 12 ))(16 (17 18 ))))1 2 3 4 ))*
(0 ((9 (10 25 )(11 12 13 22 15 14 23 (16 (17 18 )))19 ((20 21 )((6 7 )(24 5 8 ))))1 2 3 4 ))*
(0 (1 (2 (3 4 ((6 7 )(8 (9 ((10 25 )(19 (11 12 )(22 13 (20 21 )(23 (14 15 ))(5 24 )(16 (17 18 ))))))))))))*
(0 (2 1 (3 (4 ((6 7 )(5 24 (8 9 ((((11 (12 (13 22 )))(15 (14 23 )))(16 (17 18 )))((10 25 )(19 (20 21 )))))))))))*
(0 (1 (2 (3 (4 (6 7 (5 (20 21 )(16 (17 18 ))24 22 13 (((11 12 )(15 (14 23 )))19 9 10 8 25 ))))))))*
(0 (1 (2 (3 (4 (9 (10 25 )((13 (22 (11 12 )))(17 (16 18 )))(19 ((23 (14 15 ))((20 21 )((5 24 )8 (6 7 )))))))))))*
(0 (1 (2 (3 (4 (6 7 (5 8 9 10 25 (22 (11 12 ))23 (14 15 )19 16 17 18 (20 21 )13 24 )))))))*
(0 (1 ((4 (6 7 (8 (5 24 )(20 21 )19 23 (14 15 )9 (10 25 )16 13 (22 (11 12 ))(17 18 ))))2 3 )))*
(0 (2 1 (3 (4 ((10 25 )9 8 (5 24 )(6 7 )((12 (13 22 ))(11 (15 (14 23 ))((16 (17 18 ))(19 (20 21 ))))))))))*
(0 (1 (2 3 (4 ((6 7 )(8 23 ((((22 (11 12 ))(13 (14 15 )))(16 17 18 ))(10 25 (19 (20 21 ))))9 (5 24 )))))))*
(0 ((((6 7 )((5 24 )8 23 (14 15 )9 22 13 11 12 (16 (17 18 ))25 10 (19 (20 21 ))))3 4 )1 2 ))*
(0 (1 (2 (3 (4 (((5 24 )(8 ((23 14 15 )(20 21 )19 (17 16 18 )(10 25 )9 13 (22 (11 12 )))))6 7 ))))))*
(0 (1 (2 (3 (4 ((6 7 )((23 (9 ((((22 (11 12 ))(13 (14 15 )))(16 17 18 ))(10 25 (19 (20 21 ))))))8 (5 24 ))))))))*
(0 ((((5 24 )(8 ((9 (10 25 ))((23 ((22 (11 12 ))(13 (14 15 ))))(19 ((16 (17 18 ))(20 21 )))))))6 7 )(3 4 1 2 )))*
(0 (1 (2 (3 (4 (6 7 ((8 (9 (13 (22 (11 12 ))(16 17 18 )(10 25 )19 ((23 (14 15 ))(20 21 )))))5 24 )))))))*
(0 (1 (2 (3 (4 (9 25 10 (16 ((13 (22 (11 12 )))(17 18 ))(19 ((20 21 )(23 14 15 )(8 ((5 24 )6 7 )))))))))))*
(0 (1 (2 (3 (4 (6 7 (8 (10 25 )9 (5 24 )13 19 (22 (11 12 ))(23 (14 15 ))17 16 18 (20 21 ))))))))*
(0 (1 (2 (3 (4 (6 7 (24 5 (8 (9 (((11 12 )(16 (17 18 )((23 (14 15 ))(19 (20 21 )))13 22 ))10 25 ))))))))))*
(0 (((6 7 )(8 ((23 (14 15 ))((11 12 )((16 (17 18 ))(19 (20 21 )))13 22 (9 (5 24 )(10 25 ))))))1 4 2 3 ))*
(0 ((6 7 (8 9 (10 25 )(5 24 )(13 (11 12 )22 (23 (14 15 ))(17 (16 18 )(19 (20 21 ))))))3 4 1 2 ))*
(0 (1 (2 (3 (4 (((5 24 )(6 7 ))(10 25 )((11 12 )((17 18 )(19 (20 21 )))15 (13 14 22 (16 23 )))8 9 ))))))*
(0 (1 3 2 (4 ((6 7 )((5 24 )((20 21 )8 15 23 (14 (13 22 ))((19 10 25 )(11 12 )16 9 (17 18 ))))))))*
(0 (1 (2 ((9 (10 25 )13 (22 (11 12 ))17 16 18 23 14 15 8 (6 7 )(5 24 )(19 (20 21 )))3 4 ))))*
(0 ((9 (10 25 )(11 12 )13 22 (16 (17 18 ))19 (20 21 )(23 (14 15 ))(8 ((6 7 )5 24 )))(3 4 1 2 )))*
(0 (1 (2 ((5 24 )8 (9 (10 25 11 12 (23 (14 15 ))((16 (17 18 ))(19 (20 21 )))13 22 ))6 7 )3 4 )))*
(0 ((9 (16 (17 18 ))(10 25 )13 (22 (11 12 ))(19 (20 21 ))23 (14 15 )8 5 24 (6 7 ))(3 4 1 2 )))*
(0 (((8 (5 24 )(6 7 ))11 12 13 22 16 17 18 19 (23 (14 15 ))(20 21 )9 (10 25 ))2 1 3 4 ))*
(0 (1 (2 3 (4 ((6 7 )((5 24 )(8 (9 (23 (10 25 )19 (20 21 )11 22 13 14 15 12 16 (17 18 ))))))))))*
(0 (1 (2 (3 (4 ((6 7 )(24 5 (8 (23 (9 (((13 12 22 11 (14 15 ))(16 17 18 ))((10 25 )(19 (20 21 ))))))))))))))*
(0 (1 (2 (3 (4 ((6 7 )8 23 (5 24 )9 (17 (16 18 ))(11 12 )(14 15 )13 22 (19 (20 21 ))10 25 ))))))*
(0 (((6 7 )(8 (15 (11 12 )14 23 (19 (10 25 ))16 (20 21 )(5 24 )13 22 9 (17 18 ))))4 3 1 2 ))*
(0 (2 1 (3 (4 ((5 24 (8 (23 (14 15 )((19 (((9 (10 25 ))(13 (22 (11 12 ))))(17 (16 18 ))))(20 21 )))))6 7 )))))*
(0 (2 1 (3 (4 (6 7 (((20 21 )((23 (14 15 ))13 22 (11 12 )16 (17 18 )19 (9 (10 25 ))))8 (5 24 )))))))*
(0 (1 (2 3 (4 (((5 24 )(8 ((13 22 (11 12 )((15 14 23 )((16 (17 18 ))(19 (20 21 )))))25 9 10 )))6 7 )))))*
(0 (((6 7 )(8 ((10 25 )(19 (12 23 11 13 22 (14 15 )(16 (17 18 )))(20 21 ))9 (5 24 ))))2 1 3 4 ))*
(0 ((((5 24 )(8 ((((16 (17 18 ))(19 (20 21 )))(22 12 13 ))25 (11 (23 (14 15 )))9 10 )))6 7 )(2 1 3 4 )))*
(0 (((8 ((5 24 )9 25 10 (13 (((22 (11 12 ))(23 (14 15 )))((16 (17 18 ))(19 (20 21 )))))))6 7 )(3 4 1 2 )))*
(0 (1 (2 (3 (4 (6 7 8 10 25 (5 24 )9 ((16 (17 18 ))19 (20 21 )23 14 13 12 22 11 15 )))))))*
(0 (1 (2 (3 (4 (9 ((10 25 )(19 (((8 (5 24 ))(6 7 ))(20 21 ))))(16 (17 18 )(13 22 12 (11 (23 (14 15 )))))))))))*
(0 ((((6 7 )(8 23 9 (((22 (11 12 ))(13 (14 15 )))(17 (16 18 )))((10 25 )(19 (20 21 )))5 24 ))3 4 )1 2 ))*
(0 ((((17 (16 18 ))((11 (23 (14 15 )))12 13 22 ))(19 (20 21 ))10 25 9 (8 (5 24 )(6 7 )))(3 4 1 2 )))*
(0 ((3 (4 (7 6 ((5 24 )(8 (9 (10 25 13 (22 (11 12 ))(23 (14 15 ))(19 ((16 (17 18 ))(20 21 ))))))))))1 2 ))*
(0 ((3 (4 ((6 7 )(8 (9 ((10 25 )(5 24 )13 (22 (11 12 ))(23 (14 15 ))(19 (16 (17 18 ))(20 21 ))))))))1 2 ))*
(0 (1 (2 (3 (4 ((6 7 )((5 24 )(8 (23 (9 ((17 16 18 )(22 (11 12 ))13 (14 15 )(19 (20 21 ))10 25 )))))))))))*
(0 (((10 25 )(19 (20 21 ))9 (8 (5 24 )(6 7 )(23 (14 15 )))(16 17 18 13 (22 (11 12 ))))2 3 1 4 ))*
(0 (1 (3 2 (4 ((6 7 )((5 24 )(8 ((23 (14 15 ))19 9 (10 25 )(13 (22 (11 12 )))(16 (17 18 ))(20 21 )))))))))*
(0 ((4 ((6 7 )((5 24 )(8 (22 23 15 14 13 (11 12 )9 (16 17 18 )((20 21 )19 (10 25 )))))))2 1 3 ))*
(0 (1 (2 (((6 7 )(8 ((9 ((10 25 )((13 22 (11 12 ))(17 (16 18 )))))(24 5 (23 ((14 15 )(19 (20 21 ))))))))3 4 ))))*
(0 (1 (2 (3 (4 (9 10 25 8 23 ((14 15 )((22 (11 12 ))(13 (16 (17 18 )))))19 (20 21 )(6 7 )5 24 ))))))*
(0 (((9 (10 25 )22 13 (11 12 )(23 (14 15 ))(20 21 19 (16 (17 18 )))(5 24 )8 (6 7 ))3 4 )1 2 ))*
(0 (1 ((4 (8 (5 24 )(6 7 )11 12 (17 (16 18 ))23 (19 (20 21 ))13 22 (14 15 )9 (10 25 )))2 3 )))*
(0 ((((6 7 )(8 (9 ((10 25 )((5 24 )((13 ((22 (11 12 ))(23 (14 15 ))))((16 (17 18 ))19 (20 21 ))))))))3 4 )1 2 ))*
(0 (1 (2 (3 (4 ((6 7 )(8 (5 24 )9 ((11 12 )15 23 14 13 22 )(16 (17 18 ))(19 (20 21 ))10 25 )))))))*
(0 ((3 (4 ((6 7 )((8 (23 (9 (((10 25 )(19 (20 21 )))((17 (16 18 ))((11 12 )22 13 (14 15 )))))))5 24 ))))1 2 ))*
(0 (1 (2 (((6 7 )(8 (((22 (11 12 ))23 13 (14 15 ))(5 24 )((10 25 )(19 (20 21 )))9 (17 (16 18 )))))3 4 ))))*
(0 (1 (2 ((((5 24 )(8 ((((16 (17 18 ))19 (20 21 ))23 (22 (11 12 ))(13 (14 15 )))9 (10 25 ))))6 7 )3 4 ))))*
(0 (1 (2 (3 (4 (((5 24 )(8 (23 ((20 21 )(19 ((16 ((17 18 )(22 (11 12 )13 (14 15 ))))9 (10 25 )))))))6 7 ))))))*
(0 (1 (2 (3 4 ((6 7 )((5 24 )8 9 25 10 23 (20 21 )19 (17 16 18 )(11 12 )22 13 14 15 ))))))*
(0 (1 ((4 ((19 (23 (14 15 ))(8 ((5 24 )(6 7 )))(20 21 )(13 22 )(11 12 )(17 (16 18 )))9 (10 25 )))2 3 )))*
(0 ((9 8 (5 24 )(13 22 (11 12 )(15 14 23 ))(16 (17 18 ))((10 25 )19 ((6 7 )(20 21 ))))4 3 1 2 ))*
(0 (1 ((4 (((5 24 )8 (15 14 23 )(11 12 )(10 25 )(16 17 18 19 (20 21 ))9 13 22 )6 7 ))2 3 )))*
(0 (1 (((6 7 )((8 (9 (25 10 (19 13 (22 (11 12 ))(23 (14 15 ))(16 (17 18 ))(20 21 )))))5 24 ))2 3 4 )))*
(0 (1 ((4 ((10 25 )9 (16 (17 18 ))19 (23 (15 (14 (13 (22 (11 12 ))))))(20 21 )8 7 6 (5 24 )))2 3 )))*
(0 ((3 (4 ((5 24 (8 (23 (9 ((10 25 )((22 (11 12 ))(13 (14 15 )))((16 (17 18 ))(19 (20 21 ))))))))6 7 )))1 2 ))*
(0 (1 (2 (((6 7 )(8 (20 21 )(23 (14 15 ))13 22 (11 12 )19 9 10 25 (16 (17 18 ))5 24 ))3 4 ))))*
(0 (1 ((4 (25 10 9 8 (5 24 )6 7 (((16 (17 18 ))(19 (20 21 )))(23 (14 15 ))13 (22 (11 12 )))))2 3 )))*
(0 (1 (2 (3 (4 ((6 7 )((5 24 )8 9 ((20 21 )25 10 19 23 15 14 13 (22 (11 12 ))(16 (17 18 ))))))))))*
(0 (1 (2 (((6 7 )((5 24 )(8 (23 13 (22 (11 12 ))9 10 25 (16 (17 18 ))(19 (20 21 ))14 15 ))))3 4 ))))*
(0 (2 1 (3 (4 (6 7 (20 (21 ((16 (17 18 ))19 ((13 (12 22 ))(11 (23 (14 15 ))))9 (10 25 )8 (5 24 )))))))))*
(0 (2 1 (((6 7 )(8 (9 ((5 24 )(13 (22 (11 12 ))(23 (14 15 )))16 (17 18 )25 10 19 (20 21 )))))3 4 )))*
(0 (1 2 (3 (4 (((5 24 )(8 23 9 (16 (17 18 ))22 25 (20 21 )19 13 (11 12 )10 (14 15 )))6 7 )))))*
(0 (3 1 2 (4 ((6 7 )(8 ((23 (14 15 ))13 (22 (11 12 ))(16 (17 18 ))9 10 25 (5 24 )(19 (20 21 ))))))))*
(0 (1 (2 (3 (4 ((6 7 )((5 24 )(8 (9 ((10 25 )(((22 (11 12 ))(15 (23 (13 14 ))))((16 (17 18 ))(19 (20 21 ))))))))))))))*
(0 (((6 7 )((5 24 )(8 (23 (14 15 )(20 21 )19 (10 25 )9 (13 (22 (11 12 )))(16 (17 18 ))))))1 2 3 4 ))*
(0 (1 (2 (3 (4 (((5 24 )(8 (9 ((((16 (17 18 ))(19 (20 21 )))((11 12 )23 15 14 13 22 ))10 25 ))))6 7 ))))))*
(0 (1 (2 (3 (4 (((19 (20 21 ))(22 13 11 12 (23 (14 15 ))(16 (17 18 ))))9 (5 24 )8 6 7 (10 25 )))))))*
(0 (((6 7 )(20 21 )(5 24 )8 9 (10 25 )19 (13 (22 (11 12 ))23 14 15 )(16 (17 18 )))4 3 1 2 ))*
(0 (1 (2 (3 (4 (((5 24 )((6 7 )(20 21 )))(8 (9 ((10 25 )(13 22 )11 12 (15 (14 23 ))19 (16 (17 18 )))))))))))*
(0 (1 (2 (((6 7 )(8 24 (20 21 )5 ((23 (14 15 ))((22 (11 12 ))(13 ((9 (19 (10 25 )))(17 (16 18 ))))))))3 4 ))))*
(0 (3 2 1 4 ((5 24 (8 ((19 (20 21 ))23 (9 (10 25 )((17 (16 18 ))((11 12 )13 22 (14 15 )))))))6 7 )))*
(0 (1 (3 2 (4 (9 8 (10 25 )19 (17 18 )(11 12 )(13 (23 (14 15 ))22 16 5 24 (6 7 )(20 21 )))))))*
(0 (1 (2 (((6 7 )(5 24 8 23 (14 15 )(9 13 (22 (11 12 ))(16 (17 18 ))(19 (20 21 ))10 25 )))3 4 ))))*
(0 (1 (2 ((9 (10 25 )(((22 (11 12 ))(13 (14 15 )))(23 (19 (16 (17 18 ))(20 21 ))))8 24 5 (6 7 ))3 4 ))))*
(0 (2 1 (3 (4 ((8 ((5 24 )((20 21 )(19 (16 (17 18 ))13 (22 (11 12 ))(14 15 23 )(9 10 25 )))))6 7 )))))*
(0 (1 (3 2 (4 ((17 (16 18 )((11 12 )(13 22 (14 15 ))))(10 25 )9 (5 24 )19 (20 21 )23 8 (6 7 ))))))*
(0 (((6 7 )(5 24 (8 (20 21 )23 9 (19 (10 25 ))11 12 (17 16 18 )13 22 14 15 )))4 3 1 2 ))*
(0 (1 (2 (3 4 (9 (10 25 )((19 ((23 (14 15 ))(((5 24 )(8 (6 7 )))(20 21 ))))((11 12 )(13 22 ))(16 (17 18 ))))))))*
(0 (1 (2 (3 (4 (9 (10 25 )(((11 12 )(13 22 ))(16 (17 18 )))19 (23 (14 15 ))8 (5 24 )(6 7 )(20 21 )))))))*
(0 ((9 (10 25 )((16 (17 18 ))(11 12 )((8 ((5 24 )(6 7 )))23 (14 15 )(19 (20 21 )))13 22 ))4 3 1 2 ))*
(0 ((3 (4 ((8 ((5 24 )(9 (((13 ((22 (11 12 ))(23 (14 15 )))(16 (17 18 )))(19 (20 21 )))10 25 ))))6 7 )))1 2 ))*
(0 ((9 (10 25 )(19 (20 21 ))24 (13 (12 22 ))(16 (17 18 ))11 (14 15 )23 5 8 (6 7 ))4 3 1 2 ))*
(0 (2 1 (3 (4 (6 7 ((8 (23 20 21 19 17 (16 18 )(11 12 )22 13 (14 15 )(25 9 10 )))5 24 ))))))*
(0 (2 1 ((((5 24 )(8 ((23 (14 15 ))(22 11 12 )13 (9 (10 25 ))(16 17 18 )19 (20 21 ))))6 7 )3 4 )))*
(0 (1 (2 (3 (4 ((6 7 )(8 (23 (((14 15 )((13 (22 (11 12 )))(17 (16 18 ))))((10 25 )(19 (20 21 )))))9 (5 24 ))))))))*
(0 (1 (2 ((6 7 )((5 24 )(8 (9 ((10 25 )(13 ((22 (11 12 ))((23 (14 15 ))((16 18 )17 (19 (20 21 )))))))))))3 4 )))*
(0 (1 (2 (3 (4 ((6 7 )((5 24 )(8 (23 9 13 (14 15 )(11 12 )(17 (16 18 ))22 10 25 (19 (20 21 )))))))))))*
(0 (1 ((4 ((6 7 )(8 13 (22 (11 12 ))(23 (14 15 ))(10 25 )19 16 (17 18 )(20 21 )9 5 24 )))2 3 )))*
(0 (((5 24 8 9 (10 25 )11 12 15 23 14 13 22 ((16 (17 18 ))(19 (20 21 ))))6 7 )(4 2 1 3 )))*
(0 (1 2 (3 (4 ((6 7 )(8 ((9 ((11 12 )(13 22 )(16 (17 18 ))((19 (20 21 ))10 25 )))((23 (14 15 ))5 24 ))))))))*
(0 ((3 (4 ((6 7 )((8 (23 9 (10 25 )(19 (20 21 ))17 (16 18 )(11 12 )22 13 (14 15 )))5 24 ))))1 2 ))*
(0 (2 1 (3 (4 ((6 7 )((9 (12 23 (16 (17 18 ))((10 25 )(19 (20 21 )))11 ((14 15 )13 22 )))8 (5 24 )))))))*
(0 (1 (2 (3 (4 ((6 7 )((5 24 )(23 14 15 8 9 13 (22 (11 12 ))16 (17 18 )(10 25 )19 20 21 ))))))))*
(0 (2 1 (3 (4 ((6 7 )(8 (9 ((10 25 )(24 5 (15 (11 12 )13 14 22 23 (19 (16 17 18 )(20 21 ))))))))))))*
(0 (1 (2 (3 (4 ((6 7 )((5 24 )(8 (13 22 (11 12 )(23 (14 15 ))9 (17 (16 18 ))(10 25 (19 (20 21 ))))))))))))*
(0 (1 (2 (3 (4 ((6 7 )(8 9 13 (22 (11 12 ))(15 14 23 )(5 24 )25 10 19 (16 (17 18 ))(20 21 ))))))))*
(0 (2 1 3 (4 ((6 7 )(8 (((((11 12 )(13 22 ))(17 (16 18 )))9 (10 25 ))(24 (19 (20 21 ))5 (23 (14 15 )))))))))*
(0 (1 (2 (3 (4 (6 7 ((5 24 )(8 (9 ((10 25 )(13 (22 (11 12 ))((23 (14 15 ))((16 (17 18 ))19 (20 21 ))))))))))))))*
(0 (1 (2 (3 (4 (6 7 8 (23 14 15 )(19 (20 21 ))(5 24 )9 (10 25 )((11 (12 (13 22 )))(16 (17 18 )))))))))*
(0 (1 2 (3 (4 (6 7 (24 5 (8 (9 (10 25 ((20 21 )(19 ((16 (17 18 ))((22 (11 12 ))23 15 (13 14 ))))))))))))))*
(0 (1 2 (4 3 ((6 7 )(8 (9 ((10 25 )((11 12 )(23 (14 15 ))(5 24 )(16 (17 18 ))19 (20 21 )13 22 ))))))))*
(0 (1 (3 2 (4 (9 (10 25 )((19 (16 (17 18 )))((11 12 )(13 22 ((23 (14 15 ))((20 21 )((6 7 )8 (5 24 ))))))))))))*
(0 (1 (2 (4 3 ((6 7 )24 5 (8 (9 (((10 25 )(19 (20 21 )))((17 (16 18 ))((11 12 )(15 (13 14 22 23 ))))))))))))*
(0 (1 (2 (3 (4 ((6 7 )(8 ((5 24 )9 ((16 (17 18 ))((10 25 )(19 (20 21 ))))((11 (23 (14 15 )))22 12 13 )))))))))*
(0 (1 (2 (3 (4 ((6 7 )(8 9 24 5 23 ((14 15 )((13 (22 (11 12 )))(16 17 18 )))(10 25 )(19 (20 21 )))))))))*
(0 (1 (3 2 (4 ((6 7 )(8 ((5 24 )9 (10 25 )(16 (17 18 )19 (20 21 ))(13 (11 12 )22 (23 (14 15 ))))))))))*
(0 (1 (2 (((6 7 )(8 (9 ((11 12 )(23 (14 15 ))(10 25 )(19 (16 (17 18 ))(20 21 ))(5 24 )13 22 ))))3 4 ))))*
(0 (1 ((4 (6 7 (8 9 25 (19 (20 21 )13 (16 (17 18 ))15 14 23 22 (11 12 ))10 (5 24 ))))2 3 )))*
(0 (1 (2 (3 4 (((13 22 (11 12 ))(17 (16 18 )))9 (10 25 )(19 ((8 (6 7 )(23 (14 15 )))(5 24 )(20 21 ))))))))*
(0 (1 ((9 (10 25 )13 22 11 12 (17 16 18 )23 14 15 (19 (20 21 ))24 8 5 (6 7 ))3 2 4 )))*
(0 ((3 (4 (9 (10 25 )(19 (15 (14 ((13 (22 (11 12 )))(16 (17 18 ))))23 ((20 21 )(8 ((6 7 )5 24 ))))))))1 2 ))*
(0 ((3 (4 ((5 8 24 (9 (10 25 )(13 ((22 (11 12 ))(23 (14 15 )(16 (17 18 ))19 (20 21 ))))))6 7 )))1 2 ))*
(0 (1 (2 (3 (4 (9 (10 25 )(13 22 (11 12 )(15 14 23 )(19 ((17 18 )(16 (20 21 )))))8 (5 24 (6 7 ))))))))*
(0 (1 ((4 ((10 25 )9 (13 ((22 (11 12 ))(16 (17 18 ))(23 (14 15 ))(19 (20 21 ))))((6 7 )8 (5 24 ))))2 3 )))*
(0 (1 (2 (3 4 (((10 25 )(19 (20 21 )))9 (16 (17 18 ))13 12 22 11 14 15 23 8 (6 7 )5 24 )))))*
(0 ((25 9 10 (((16 (17 18 ))(13 22 (11 12 )))(19 ((23 (14 15 ))((20 21 )(8 (24 5 (6 7 ))))))))(4 3 1 2 )))*
(0 (1 (2 (3 (4 ((6 7 )((8 (23 (9 ((((22 (11 12 ))(13 (14 15 )))(17 (16 18 )))((10 25 )(19 (20 21 )))))))5 24 )))))))*
(0 (1 ((4 ((6 7 )8 23 14 15 (11 12 )(16 (17 18 ))9 19 (10 25 )22 13 5 24 (20 21 )))2 3 )))*
(0 (1 (2 (3 (4 (6 7 (8 ((19 (16 (17 18 ))(20 21 ))((11 12 )(23 (14 15 ))13 22 ))(10 25 )24 5 9 )))))))*
(0 (((6 7 )(8 ((19 (9 10 25 (16 (13 22 (11 12 )23 14 15 )(17 18 ))))(24 5 (20 21 )))))4 3 1 2 ))*
(0 ((4 (((5 24 )(8 (((19 (9 (10 25 )))(((22 (11 12 ))(13 (14 15 )))(16 (17 18 ))))23 (20 21 ))))6 7 ))1 2 3 ))*
(0 ((6 7 22 13 (14 15 )5 24 8 23 9 ((16 (17 18 ))(19 (20 21 )))(10 25 )(11 12 ))(4 3 1 2 )))*
(0 (((6 7 )((8 ((23 (14 15 ))((19 (20 21 ))9 (10 25 )13 (22 (11 12 ))(16 (17 18 )))))5 24 ))3 1 2 4 ))*
(0 (((6 7 )((5 24 )8 23 9 ((22 (11 12 ))(13 (14 15 )))(16 (17 18 ))25 10 19 (20 21 )))3 1 2 4 ))*
(0 ((((5 24 )(8 ((9 (10 25 ))(23 (((14 15 )((13 (22 (11 12 )))(17 (16 18 ))))(19 (20 21 )))))))6 7 )(3 1 2 4 )))*
(0 (1 (2 (3 (4 ((6 7 )(8 (((11 12 )(23 (14 15 )))(((5 24 )(13 22 ))(19 ((20 21 )((17 (16 18 ))9 (10 25 )))))))))))))*
(0 ((3 (4 ((6 7 )(8 (9 ((10 25 )((11 12 )(22 (23 (14 15 ))(5 24 )13 16 (17 18 )19 (20 21 )))))))))1 2 ))*
(0 (1 ((4 ((6 7 )((5 24 )(8 (9 (10 25 )11 15 23 16 (19 (20 21 ))12 (17 18 )14 13 22 )))))2 3 )))*
(0 (1 (2 (3 (4 (9 8 (5 24 )(6 7 )(13 ((22 (11 12 ))((23 (14 15 ))(17 ((16 18 )((10 25 )(19 (20 21 ))))))))))))))*
(0 ((3 (4 (((5 24 )(8 (((11 (23 (14 15 )))(19 (20 21 ))(12 (16 (17 18 )))13 22 )9 (10 25 ))))6 7 )))1 2 ))*
(0 ((((6 7 )(9 8 (11 12 )(23 (14 15 ))22 13 (16 (17 18 ))(5 24 )19 (10 25 )(20 21 )))3 4 )1 2 ))*
(0 (1 (2 (3 (4 ((6 7 )((5 24 )(8 (9 ((10 25 )(((23 (14 15 ))(19 ((20 21 )16 (17 18 ))))13 (22 (11 12 )))))))))))))*
(0 (1 (2 (((6 7 )(8 (9 ((10 25 )(5 24 )(13 ((22 (11 12 ))(23 (14 15 ))))(16 (17 18 ))(19 (20 21 ))))))3 4 ))))*
(0 (1 ((4 ((6 7 )((5 24 )(8 ((23 (14 15 ))(9 (16 (17 18 ))13 (22 (11 12 ))((10 25 )(19 (20 21 )))))))))2 3 )))*
(0 ((3 (4 ((6 7 )(8 (9 (10 25 (5 24 )13 ((22 (11 12 ))(23 (14 15 )))(16 (17 18 ))19 (20 21 )))))))1 2 ));
proc-;
