# Supplementary material for: Descriptions of four new species of Minyomerus Horn, 1876 sec. Jansen & Franz, 2018 (Coleoptera: Curculionidae), with notes on their distribution and phylogeny
Source: PeerJ. 2018 Oct 16;6:e5633. doi: 10.7717/peerj.5633 (PMC6195114; doi:10.7717/peerj.5633)
Supplement: Supplemental Information 1 [file peerj-06-5633-s001.zip › bremer_supports.out]

Tree search (*),
steps=100-120, 1001 trees found (overflow)

Branch Supports
          1     trees of max fit 
        + 1000  trees up to 20 steps longer
ÚÄÄ  S.californ
ÀÄÂÄ P.cinereus
  ÀÄÄ1ÂÄ P.subcance
      ÀÄÄ1ÂÄ I.debilis
          ÀÄÄ1ÂÄ I.buchanan
              ÀÄÄ10ÂÄÄ5ÂÄ M.constric
                   ³   ÀÄ M.laticeps
                   ÀÄÄ2ÂÄÄ3ÂÄ M.imberbus
                       ³   ÀÄ M.sculptil
                       ÀÄÄ1ÂÄ M.conicoll
                           ÀÄÄ1ÂÄ M.languidu
                               ÀÄÄ1ÂÄÄ3ÂÄ M.microps
                                   ³   ÀÄ M.tylotos
                                   ÀÄÄ2ÂÄ M.cracens
                                       ÀÄÄ1ÂÄÄ1ÂÄ M.ampullac
                                           ³   ÀÄÄ4ÂÄ M.aeriball
                                           ³       ÀÄ M.reburrus
                                           ÀÄÄ1ÂÄÄ4ÂÄ M.franko
                                               ³   ÀÄÄ2ÂÄ M.caseyi
                                               ³       ÀÄ M.trisetos
                                               ÀÄÄ2ÂÄÄ4ÂÄ M.puticula
                                                   ³   ÀÄÄ3ÂÄ M.bulbifro
                                                   ³       ÀÄ M.politus
                                                   ÀÄÄ3ÂÄ M.gravivul
                                                       ÀÄÄ4ÂÄ M.griseus
                                                           ÀÄ M.rutellir


Relative (0-100) Branch Supports
          1     trees of max fit 
        + 1000  trees up to 20 steps longer
ÚÄÄ  S.californ
ÀÄÂÄ P.cinereus
  ÀÄÄ96ÂÄ P.subcance
       ÀÄÄ96ÂÄ I.debilis
            ÀÄÄ95ÂÄ I.buchanan
                 ÀÄÄ95ÂÄÄ84ÂÄ M.constric
                      ³    ÀÄ M.laticeps
                      ÀÄÄ67ÂÄÄ72ÂÄ M.imberbus
                           ³    ÀÄ M.sculptil
                           ÀÄÄ50ÂÄ M.conicoll
                                ÀÄÄ50ÂÄ M.languidu
                                     ÀÄÄ50ÂÄÄ73ÂÄ M.microps
                                          ³    ÀÄ M.tylotos
                                          ÀÄÄ50ÂÄ M.cracens
                                               ÀÄÄ50ÂÄÄ50ÂÄ M.ampullac
                                                    ³    ÀÄÄ75ÂÄ M.aeriball
                                                    ³         ÀÄ M.reburrus
                                                    ÀÄÄ50ÂÄÄ63ÂÄ M.franko
                                                         ³    ÀÄÄ63ÂÄ M.caseyi
                                                         ³         ÀÄ M.trisetos
                                                         ÀÄÄ50ÂÄÄ58ÂÄ M.puticula
                                                              ³    ÀÄÄ58ÂÄ M.bulbifro
                                                              ³         ÀÄ M.politus
                                                              ÀÄÄ60ÂÄ M.gravivul
                                                                   ÀÄÄ77ÂÄ M.griseus
                                                                        ÀÄ M.rutellir
