# Supplementary material for: Descriptions of four new species of Minyomerus Horn, 1876 sec. Jansen & Franz, 2018 (Coleoptera: Curculionidae), with notes on their distribution and phylogeny
Source: PeerJ. 2018 Oct 16;6:e5633. doi: 10.7717/peerj.5633 (PMC6195114; doi:10.7717/peerj.5633)
Supplement: Supplemental Information 1 [file peerj-06-5633-s001.zip › matrix.txt]

Sitona_californicus       00-00?????0000000000000000000000----0-----??????????
Pandeleteius_cinereus     11000?????0100000001010000010000000000-000??????????
Pandeleteinus_subcancer   11000?????0100000001010100010000000000-000??????????
Isodrusus_debilis         11000?????0100000001010110010000000000-000??????????
Isodacrys_buchanani       11000?????0100000001010110010100000000-000??????????
Minyomerus_imberbus       21100?????02010110021001111211010010000000??????????
Minyomerus_constrictus    2110000010021100100200011112110000000000000000101000
Minyomerus_laticeps       2110000010021100100200011112110000000000000000101000
Minyomerus_conicollis     2110000000020101100210011102110000110000010000000000
Minyomerus_languidus      2100011100020101100210011102110000110000????????????
Minyomerus_microps        210011110102110110021001110211000011000010??????????
Minyomerus_aeriballux     2200011101120201101210011202110000111001100000000001
Minyomerus_reburrus       220001110112020111121001120211000011102100??????????
Minyomerus_cracens        2100011101020201111210011112110000110001000001001010
Minyomerus_caseyi         2111000101020201111210011112110000110101100101001001
Minyomerus_trisetosus     211100010102020110121001110211000011010110??????????
Minyomerus_puticulatus    2100011101020201101210011112111010110010010110100011
Minyomerus_bulbifrons     2100011101020211111210011102111010110000011100100101
Minyomerus_politus        21000?????020211111210011102111010110010011110100111
Minyomerus_gravivultus    2110011101021201100210011102110011110000??0100000011
Minyomerus_griseus        2110010101021200100210111112110011110000000100110010
Minyomerus_rutellirostris 2110010101021201100210111112110011110000000100110010
Minyomerus_ampullaceus    21000?????0202011??21001111211000011100100??????????
Minyomerus_franko         2111010100020201100210011112110000110011100100000001
Minyomerus_sculptilis     21100?????020101100210011112110100100000000010000010
Minyomerus_tylotos        210011110102110110021001110211000011000000??????????
