# Supplementary material for: Descriptions of four new species of Minyomerus Horn, 1876 sec. Jansen & Franz, 2018 (Coleoptera: Curculionidae), with notes on their distribution and phylogeny
Source: PeerJ. 2018 Oct 16;6:e5633. doi: 10.7717/peerj.5633 (PMC6195114; doi:10.7717/peerj.5633)
Supplement: Supplemental Information 3 — Input constraints for the Minyomerus [JF2018]/[JF2015] rank-only classification alignment. [file peerj-06-5633-s003.txt]

# Input data file - Euler/X software toolkit
# https://github.com/EulerProject/EulerX
# Source: Jansen & Franz 2018: Descriptions of four new species of Minyomerus [working title]
# URL: [...]
# Supplementary Information. SI2 File Set. "SI2-Minyomerus_INT_2018_2015_Class.txt"
# Euler/X run commands: euler2 align [name] -r clingo; euler2 show iv; euler2 show pw

taxonomy 2018 JansenFranz
(Minyomerus Minyomerus_ampullaceus Minyomerus_franko Minyomerus_sculptilis Minyomerus_tylotos nc_Minyomerus)

taxonomy 2015 JansenFranz
(Minyomerus Minyomerus_aeriballux Minyomerus_bulbifrons Minyomerus_caseyi Minyomerus_conicollis Minyomerus_constrictus Minyomerus_cracens Minyomerus_gravivultus Minyomerus_griseus Minyomerus_imberbus Minyomerus_languidus Minyomerus_laticeps Minyomerus_microps Minyomerus_politus Minyomerus_puticulatus Minyomerus_reburrus Minyomerus_rutellirostris Minyomerus_trisetosus nc_Minyomerus)

articulation 2018_2015 JansenFranz_JansenFranz
[2018.Minyomerus = 2015.Minyomerus]
[2018.nc_Minyomerus > 2015.Minyomerus_aeriballux]
[2018.Minyomerus_ampullaceus < 2015.Minyomerus]
[2018.nc_Minyomerus > 2015.Minyomerus_bulbifrons]
[2018.nc_Minyomerus > 2015.Minyomerus_caseyi]
[2018.nc_Minyomerus > 2015.Minyomerus_conicollis]
[2018.nc_Minyomerus > 2015.Minyomerus_constrictus]
[2018.nc_Minyomerus > 2015.Minyomerus_cracens]
[2018.Minyomerus_franko < 2015.Minyomerus]
[2018.nc_Minyomerus > 2015.Minyomerus_gravivultus]
[2018.nc_Minyomerus > 2015.Minyomerus_griseus]
[2018.nc_Minyomerus > 2015.Minyomerus_imberbus]
[2018.nc_Minyomerus > 2015.Minyomerus_languidus]
[2018.nc_Minyomerus > 2015.Minyomerus_laticeps]
[2018.nc_Minyomerus > 2015.Minyomerus_microps]
[2018.nc_Minyomerus > 2015.Minyomerus_politus]
[2018.nc_Minyomerus > 2015.Minyomerus_puticulatus]
[2018.nc_Minyomerus > 2015.Minyomerus_reburrus]
[2018.nc_Minyomerus > 2015.Minyomerus_rutellirostris]
[2018.Minyomerus_sculptilis < 2015.Minyomerus]
[2018.nc_Minyomerus > 2015.Minyomerus_trisetosus]
[2018.Minyomerus_tylotos < 2015.Minyomerus]
