# Supplementary material for: Descriptions of four new species of Minyomerus Horn, 1876 sec. Jansen & Franz, 2018 (Coleoptera: Curculionidae), with notes on their distribution and phylogeny
Source: PeerJ. 2018 Oct 16;6:e5633. doi: 10.7717/peerj.5633 (PMC6195114; doi:10.7717/peerj.5633)
Supplement: Supplemental Information 5 — Set of 114 Maximally Informative Relations (MIR) for the SI2A input. [file peerj-06-5633-s005.csv]

2018.Minyomerus	>	2015.Minyomerus_aeriballux	deduced
2018.Minyomerus	>	2015.Minyomerus_bulbifrons	deduced
2018.Minyomerus	>	2015.Minyomerus_caseyi	deduced
2018.Minyomerus	>	2015.Minyomerus_conicollis	deduced
2018.Minyomerus	>	2015.Minyomerus_constrictus	deduced
2018.Minyomerus	>	2015.Minyomerus_cracens	deduced
2018.Minyomerus	>	2015.Minyomerus_gravivultus	deduced
2018.Minyomerus	>	2015.Minyomerus_griseus	deduced
2018.Minyomerus	>	2015.Minyomerus_imberbus	deduced
2018.Minyomerus	>	2015.Minyomerus_languidus	deduced
2018.Minyomerus	>	2015.Minyomerus_laticeps	deduced
2018.Minyomerus	>	2015.Minyomerus_microps	deduced
2018.Minyomerus	>	2015.Minyomerus_politus	deduced
2018.Minyomerus	>	2015.Minyomerus_puticulatus	deduced
2018.Minyomerus	>	2015.Minyomerus_reburrus	deduced
2018.Minyomerus	>	2015.Minyomerus_rutellirostris	deduced
2018.Minyomerus	>	2015.Minyomerus_trisetosus	deduced
2018.Minyomerus	{=	>	<	!	><}	2015.nc_Minyomerus	inferred
2018.Minyomerus_ampullaceus	!	2015.Minyomerus_aeriballux	inferred
2018.Minyomerus_ampullaceus	!	2015.Minyomerus_bulbifrons	inferred
2018.Minyomerus_ampullaceus	!	2015.Minyomerus_caseyi	inferred
2018.Minyomerus_ampullaceus	!	2015.Minyomerus_conicollis	inferred
2018.Minyomerus_ampullaceus	!	2015.Minyomerus_constrictus	inferred
2018.Minyomerus_ampullaceus	!	2015.Minyomerus_cracens	inferred
2018.Minyomerus_ampullaceus	!	2015.Minyomerus_gravivultus	inferred
2018.Minyomerus_ampullaceus	!	2015.Minyomerus_griseus	inferred
2018.Minyomerus_ampullaceus	!	2015.Minyomerus_imberbus	inferred
2018.Minyomerus_ampullaceus	!	2015.Minyomerus_languidus	inferred
2018.Minyomerus_ampullaceus	!	2015.Minyomerus_laticeps	inferred
2018.Minyomerus_ampullaceus	!	2015.Minyomerus_microps	inferred
2018.Minyomerus_ampullaceus	!	2015.Minyomerus_politus	inferred
2018.Minyomerus_ampullaceus	!	2015.Minyomerus_puticulatus	inferred
2018.Minyomerus_ampullaceus	!	2015.Minyomerus_reburrus	inferred
2018.Minyomerus_ampullaceus	!	2015.Minyomerus_rutellirostris	inferred
2018.Minyomerus_ampullaceus	!	2015.Minyomerus_trisetosus	inferred
2018.Minyomerus_ampullaceus	{=	>	<	!	><}	2015.nc_Minyomerus	inferred
2018.Minyomerus_franko	!	2015.Minyomerus_aeriballux	inferred
2018.Minyomerus_franko	!	2015.Minyomerus_bulbifrons	inferred
2018.Minyomerus_franko	!	2015.Minyomerus_caseyi	inferred
2018.Minyomerus_franko	!	2015.Minyomerus_conicollis	inferred
2018.Minyomerus_franko	!	2015.Minyomerus_constrictus	inferred
2018.Minyomerus_franko	!	2015.Minyomerus_cracens	inferred
2018.Minyomerus_franko	!	2015.Minyomerus_gravivultus	inferred
2018.Minyomerus_franko	!	2015.Minyomerus_griseus	inferred
2018.Minyomerus_franko	!	2015.Minyomerus_imberbus	inferred
2018.Minyomerus_franko	!	2015.Minyomerus_languidus	inferred
2018.Minyomerus_franko	!	2015.Minyomerus_laticeps	inferred
2018.Minyomerus_franko	!	2015.Minyomerus_microps	inferred
2018.Minyomerus_franko	!	2015.Minyomerus_politus	inferred
2018.Minyomerus_franko	!	2015.Minyomerus_puticulatus	inferred
2018.Minyomerus_franko	!	2015.Minyomerus_reburrus	inferred
2018.Minyomerus_franko	!	2015.Minyomerus_rutellirostris	inferred
2018.Minyomerus_franko	!	2015.Minyomerus_trisetosus	inferred
2018.Minyomerus_franko	{=	>	<	!	><}	2015.nc_Minyomerus	inferred
2018.Minyomerus_sculptilis	!	2015.Minyomerus_aeriballux	inferred
2018.Minyomerus_sculptilis	!	2015.Minyomerus_bulbifrons	inferred
2018.Minyomerus_sculptilis	!	2015.Minyomerus_caseyi	inferred
2018.Minyomerus_sculptilis	!	2015.Minyomerus_conicollis	inferred
2018.Minyomerus_sculptilis	!	2015.Minyomerus_constrictus	inferred
2018.Minyomerus_sculptilis	!	2015.Minyomerus_cracens	inferred
2018.Minyomerus_sculptilis	!	2015.Minyomerus_gravivultus	inferred
2018.Minyomerus_sculptilis	!	2015.Minyomerus_griseus	inferred
2018.Minyomerus_sculptilis	!	2015.Minyomerus_imberbus	inferred
2018.Minyomerus_sculptilis	!	2015.Minyomerus_languidus	inferred
2018.Minyomerus_sculptilis	!	2015.Minyomerus_laticeps	inferred
2018.Minyomerus_sculptilis	!	2015.Minyomerus_microps	inferred
2018.Minyomerus_sculptilis	!	2015.Minyomerus_politus	inferred
2018.Minyomerus_sculptilis	!	2015.Minyomerus_puticulatus	inferred
2018.Minyomerus_sculptilis	!	2015.Minyomerus_reburrus	inferred
2018.Minyomerus_sculptilis	!	2015.Minyomerus_rutellirostris	inferred
2018.Minyomerus_sculptilis	!	2015.Minyomerus_trisetosus	inferred
2018.Minyomerus_sculptilis	{=	>	<	!	><}	2015.nc_Minyomerus	inferred
2018.Minyomerus_tylotos	!	2015.Minyomerus_aeriballux	inferred
2018.Minyomerus_tylotos	!	2015.Minyomerus_bulbifrons	inferred
2018.Minyomerus_tylotos	!	2015.Minyomerus_caseyi	inferred
2018.Minyomerus_tylotos	!	2015.Minyomerus_conicollis	inferred
2018.Minyomerus_tylotos	!	2015.Minyomerus_constrictus	inferred
2018.Minyomerus_tylotos	!	2015.Minyomerus_cracens	inferred
2018.Minyomerus_tylotos	!	2015.Minyomerus_gravivultus	inferred
2018.Minyomerus_tylotos	!	2015.Minyomerus_griseus	inferred
2018.Minyomerus_tylotos	!	2015.Minyomerus_imberbus	inferred
2018.Minyomerus_tylotos	!	2015.Minyomerus_languidus	inferred
2018.Minyomerus_tylotos	!	2015.Minyomerus_laticeps	inferred
2018.Minyomerus_tylotos	!	2015.Minyomerus_microps	inferred
2018.Minyomerus_tylotos	!	2015.Minyomerus_politus	inferred
2018.Minyomerus_tylotos	!	2015.Minyomerus_puticulatus	inferred
2018.Minyomerus_tylotos	!	2015.Minyomerus_reburrus	inferred
2018.Minyomerus_tylotos	!	2015.Minyomerus_rutellirostris	inferred
2018.Minyomerus_tylotos	!	2015.Minyomerus_trisetosus	inferred
2018.Minyomerus_tylotos	{=	>	<	!	><}	2015.nc_Minyomerus	inferred
2018.nc_Minyomerus	{=	>	<	!	><}	2015.Minyomerus	inferred
2018.nc_Minyomerus	{=	>	<	!	><}	2015.nc_Minyomerus	inferred
2018.Minyomerus	=	2015.Minyomerus	input
2018.Minyomerus_ampullaceus	<	2015.Minyomerus	input
2018.Minyomerus_franko	<	2015.Minyomerus	input
2018.Minyomerus_sculptilis	<	2015.Minyomerus	input
2018.Minyomerus_tylotos	<	2015.Minyomerus	input
2018.nc_Minyomerus	>	2015.Minyomerus_aeriballux	input
2018.nc_Minyomerus	>	2015.Minyomerus_bulbifrons	input
2018.nc_Minyomerus	>	2015.Minyomerus_caseyi	input
2018.nc_Minyomerus	>	2015.Minyomerus_conicollis	input
2018.nc_Minyomerus	>	2015.Minyomerus_constrictus	input
2018.nc_Minyomerus	>	2015.Minyomerus_cracens	input
2018.nc_Minyomerus	>	2015.Minyomerus_gravivultus	input
2018.nc_Minyomerus	>	2015.Minyomerus_griseus	input
2018.nc_Minyomerus	>	2015.Minyomerus_imberbus	input
2018.nc_Minyomerus	>	2015.Minyomerus_languidus	input
2018.nc_Minyomerus	>	2015.Minyomerus_laticeps	input
2018.nc_Minyomerus	>	2015.Minyomerus_microps	input
2018.nc_Minyomerus	>	2015.Minyomerus_politus	input
2018.nc_Minyomerus	>	2015.Minyomerus_puticulatus	input
2018.nc_Minyomerus	>	2015.Minyomerus_reburrus	input
2018.nc_Minyomerus	>	2015.Minyomerus_rutellirostris	input
2018.nc_Minyomerus	>	2015.Minyomerus_trisetosus	input
