# Supplementary material for: Descriptions of four new species of Minyomerus Horn, 1876 sec. Jansen & Franz, 2018 (Coleoptera: Curculionidae), with notes on their distribution and phylogeny
Source: PeerJ. 2018 Oct 16;6:e5633. doi: 10.7717/peerj.5633 (PMC6195114; doi:10.7717/peerj.5633)
Supplement: Supplemental Information 7 — Input constraints for the Minyomerus [JF2018]/[JF2015] phylogeny alignment – whole-concept resolution with overlap. [file peerj-06-5633-s007.txt]

# Input data file - Euler/X software toolkit
# https://github.com/EulerProject/EulerX
# Source: Jansen & Franz 2018: Descriptions of four new species of Minyomerus [working title]
# URL: [...]
# Supplementary Information. SI3 File Set. "SI3-Minyomerus_INT_2018_2015_Phylo.txt"
# Euler/X run commands: euler2 align [name] -r clingo; euler2 show iv; euler2 show pw

taxonomy 2018 JansenFranz
(Minyomerus Minyomerus_aeriballux_Minyomerus_imberbus_Clade Minyomerus_constrictus_Minyomerus_laticeps_Clade)
(Minyomerus_aeriballux_Minyomerus_imberbus_Clade Minyomerus_aeriballux_Minyomerus_conicollis_Clade Minyomerus_imberbus_Minyomerus_sculptilis_Clade)
(Minyomerus_imberbus_Minyomerus_sculptilis_Clade Minyomerus_sculptilis nc_Minyomerus_imberbus_Minyomerus_sculptilis_Clade)
(Minyomerus_aeriballux_Minyomerus_conicollis_Clade Minyomerus_aeriballux_Minyomerus_languidus_Clade nc_Minyomerus_aeriballux_Minyomerus_conicollis_Clade)
(Minyomerus_aeriballux_Minyomerus_languidus_Clade Minyomerus_aeriballux_Minyomerus_microps_Clade nc_Minyomerus_aeriballux_Minyomerus_languidus_Clade)
(Minyomerus_aeriballux_Minyomerus_microps_Clade Minyomerus_aeriballux_Minyomerus_cracens_Clade Minyomerus_microps_Minyomerus_tylotos_Clade)
(Minyomerus_microps_Minyomerus_tylotos_Clade Minyomerus_tylotos nc_Minyomerus_microps_Minyomerus_tylotos_Clade)
(Minyomerus_aeriballux_Minyomerus_cracens_Clade Minyomerus_aeriballux_Minyomerus_bulbifrons_Clade nc_Minyomerus_aeriballux_Minyomerus_cracens_Clade)
(Minyomerus_aeriballux_Minyomerus_bulbifrons_Clade Minyomerus_aeriballux_Minyomerus_ampullaceus_Clade Minyomerus_bulbifrons_Minyomeus_caseyi_Clade)
(Minyomerus_aeriballux_Minyomerus_ampullaceus_Clade Minyomerus_ampullaceus Minyomerus_aeriballux_Minyomerus_reburrus_Clade)
(Minyomerus_bulbifrons_Minyomeus_caseyi_Clade Minyomerus_bulbifrons_Minyomerus_gravivultus_Clade Minyomerus_caseyi_Minyomerus_franko_Clade)
(Minyomerus_caseyi_Minyomerus_franko_Clade Minyomerus_caseyi_Minyomerus_trisetosus_Clade Minyomerus_franko)

taxonomy 2015 JansenFranz
(Minyomerus Minyomerus_aeriballux_Minyomerus_conicollis_Clade Minyomerus_constrictus_Minyomerus_imberbus_Clade nc_Minyomerus)
(Minyomerus_constrictus_Minyomerus_imberbus_Clade Minyomerus_constrictus_Minyomerus_laticeps_Clade Minyomerus_imberbus)
(Minyomerus_constrictus_Minyomerus_laticeps_Clade Minyomerus_constrictus Minyomerus_laticeps)
(Minyomerus_aeriballux_Minyomerus_conicollis_Clade Minyomerus_aeriballux_Minyomerus_languidus_Clade Minyomerus_conicollis)
(Minyomerus_aeriballux_Minyomerus_languidus_Clade Minyomerus_aeriballux_Minyomerus_microps_Clade Minyomerus_languidus)
(Minyomerus_aeriballux_Minyomerus_microps_Clade Minyomerus_aeriballux_Minyomerus_bulbifrons_Clade Minyomerus_microps nc_Minyomerus_aeriballux_Minyomerus_microps_Clade)
(Minyomerus_aeriballux_Minyomerus_bulbifrons_Clade Minyomerus_aeriballux_Minyomerus_caseyi_Clade Minyomerus_bulbifrons_Minyomerus_gravivultus_Clade nc_Minyomerus_aeriballux_Minyomerus_bulbifrons_Clade)
(Minyomerus_aeriballux_Minyomerus_caseyi_Clade Minyomerus_aeriballux_Minyomerus_reburrus_Clade Minyomerus_caseyi_Minyomerus_cracens_Clade)
(Minyomerus_aeriballux_Minyomerus_reburrus_Clade Minyomerus_aeriballux Minyomerus_reburrus)
(Minyomerus_caseyi_Minyomerus_cracens_Clade Minyomerus_caseyi_Minyomerus_trisetosus_Clade Minyomerus_cracens)
(Minyomerus_caseyi_Minyomerus_trisetosus_Clade Minyomerus_caseyi Minyomerus_trisetosus nc_Minyomerus_caseyi_Minyomerus_trisetosus_Clade)
(Minyomerus_bulbifrons_Minyomerus_gravivultus_Clade Minyomerus_bulbifrons_Minyomerus_puticulatus_Clade Minyomerus_gravivultus_Minyomerus_griseus_Clade)
(Minyomerus_gravivultus_Minyomerus_griseus_Clade Minyomerus_gravivultus Minyomerus_griseus_Minyomerus_rutellirostris_Clade)
(Minyomerus_griseus_Minyomerus_rutellirostris_Clade Minyomerus_griseus Minyomerus_rutellirostris)
(Minyomerus_bulbifrons_Minyomerus_puticulatus_Clade Minyomerus_bulbifrons_Minyomerus_politus_Clade Minyomerus_puticulatus)
(Minyomerus_bulbifrons_Minyomerus_politus_Clade Minyomerus_bulbifrons Minyomerus_politus)

articulation 2018-2015 JansenFranz_JansenFranz
# New intensional assertions
[2018.Minyomerus_caseyi_Minyomerus_franko_Clade = 2015.Minyomerus_caseyi_Minyomerus_trisetosus_Clade]
[2018.Minyomerus_franko < 2015.Minyomerus_caseyi_Minyomerus_trisetosus_Clade]
[2018.Minyomerus_aeriballux_Minyomerus_cracens_Clade = 2015.Minyomerus_aeriballux_Minyomerus_bulbifrons_Clade]
[2018.Minyomerus_ampullaceus < 2015.Minyomerus_aeriballux_Minyomerus_bulbifrons_Clade]
[2018.Minyomerus_aeriballux_Minyomerus_microps_Clade = 2015.Minyomerus_aeriballux_Minyomerus_microps_Clade]
[2018.Minyomerus_tylotos < 2015.Minyomerus_aeriballux_Minyomerus_microps_Clade]
[2018.Minyomerus_sculptilis < 2015.Minyomerus]
[2018.Minyomerus = 2015.Minyomerus]
# New intensional assertions
[2018.Minyomerus_bulbifrons_Minyomerus_gravivultus_Clade = 2015.Minyomerus_bulbifrons_Minyomerus_gravivultus_Clade]
# New
[2018.Minyomerus_caseyi_Minyomerus_trisetosus_Clade < 2015.Minyomerus_caseyi_Minyomerus_trisetosus_Clade]
[2018.Minyomerus_caseyi_Minyomerus_franko_Clade = 2015.Minyomerus_caseyi_Minyomerus_trisetosus_Clade]
[2018.Minyomerus_franko = 2015.nc_Minyomerus_caseyi_Minyomerus_trisetosus_Clade]
# New
[2018.Minyomerus_aeriballux_Minyomerus_reburrus_Clade = 2015.Minyomerus_aeriballux_Minyomerus_reburrus_Clade]
# New
[2018.Minyomerus_constrictus_Minyomerus_laticeps_Clade = 2015.Minyomerus_constrictus_Minyomerus_laticeps_Clade]
# New - Align 2015.Minyomerus_microps
[2018.Minyomerus_microps_Minyomerus_tylotos_Clade > 2015.Minyomerus_microps]
[2018.Minyomerus_tylotos ! 2015.Minyomerus_microps]
# New - Align 2015.Minyomerus_cracens
[2018.Minyomerus_aeriballux_Minyomerus_cracens_Clade > 2015.Minyomerus_cracens]
[2018.Minyomerus_aeriballux_Minyomerus_bulbifrons_Clade ! 2015.Minyomerus_cracens]
# New - Align 2015.Minyomerus_languidus
[2018.Minyomerus_aeriballux_Minyomerus_languidus_Clade > 2015.Minyomerus_languidus]
[2018.Minyomerus_aeriballux_Minyomerus_microps_Clade ! 2015.Minyomerus_languidus]
[2018.Minyomerus_aeriballux_Minyomerus_languidus_Clade = 2015.Minyomerus_aeriballux_Minyomerus_languidus_Clade]
# New - Align 2015.Minyomerus_conicollis
[2018.Minyomerus_aeriballux_Minyomerus_conicollis_Clade > 2015.Minyomerus_conicollis]
[2018.Minyomerus_aeriballux_Minyomerus_languidus_Clade ! 2015.Minyomerus_conicollis]
[2018.Minyomerus_aeriballux_Minyomerus_conicollis_Clade = 2015.Minyomerus_aeriballux_Minyomerus_conicollis_Clade]
# New - Align 2015.Minyomerus_imberbus
[2018.Minyomerus_imberbus_Minyomerus_sculptilis_Clade > 2015.Minyomerus_imberbus]
[2018.Minyomerus_sculptilis ! 2015.Minyomerus_imberbus]
# New - Manage additional -e mncb PWs; adopted from MIR
#[2018.Minyomerus > 2015.nc_Minyomerus]
#[2018.Minyomerus_ampullaceus ! 2015.nc_Minyomerus]
[2018.Minyomerus_sculptilis = 2015.nc_Minyomerus]
[2018.Minyomerus_tylotos = 2015.nc_Minyomerus_aeriballux_Minyomerus_microps_Clade]
[2018.Minyomerus_ampullaceus = 2015.nc_Minyomerus_aeriballux_Minyomerus_bulbifrons_Clade]
