# Supplementary material for: Descriptions of four new species of Minyomerus Horn, 1876 sec. Jansen & Franz, 2018 (Coleoptera: Curculionidae), with notes on their distribution and phylogeny
Source: PeerJ. 2018 Oct 16;6:e5633. doi: 10.7717/peerj.5633 (PMC6195114; doi:10.7717/peerj.5633)
Supplement: Supplemental Information 9 — Set of 925 Maximally Informative Relations (MIR) for the SI3A input. [file peerj-06-5633-s009.csv]

DELETE THIS PLACEHOLDER LINE!
2018.Minyomerus	>	2015.Minyomerus_conicollis	deduced
2018.Minyomerus	>	2015.Minyomerus_cracens	deduced
2018.Minyomerus	>	2015.Minyomerus_imberbus	deduced
2018.Minyomerus	>	2015.Minyomerus_languidus	deduced
2018.Minyomerus	>	2015.Minyomerus_microps	deduced
2018.Minyomerus_aeriballux_Minyomerus_conicollis_Clade	>	2015.Minyomerus_cracens	deduced
2018.Minyomerus_aeriballux_Minyomerus_conicollis_Clade	>	2015.Minyomerus_languidus	deduced
2018.Minyomerus_aeriballux_Minyomerus_conicollis_Clade	>	2015.Minyomerus_microps	deduced
2018.Minyomerus_aeriballux_Minyomerus_imberbus_Clade	>	2015.Minyomerus_conicollis	deduced
2018.Minyomerus_aeriballux_Minyomerus_imberbus_Clade	>	2015.Minyomerus_cracens	deduced
2018.Minyomerus_aeriballux_Minyomerus_imberbus_Clade	>	2015.Minyomerus_imberbus	deduced
2018.Minyomerus_aeriballux_Minyomerus_imberbus_Clade	>	2015.Minyomerus_languidus	deduced
2018.Minyomerus_aeriballux_Minyomerus_imberbus_Clade	>	2015.Minyomerus_microps	deduced
2018.Minyomerus_aeriballux_Minyomerus_languidus_Clade	>	2015.Minyomerus_cracens	deduced
2018.Minyomerus_aeriballux_Minyomerus_languidus_Clade	>	2015.Minyomerus_microps	deduced
2018.Minyomerus_aeriballux_Minyomerus_microps_Clade	>	2015.Minyomerus_cracens	deduced
2018.Minyomerus_aeriballux_Minyomerus_microps_Clade	>	2015.Minyomerus_microps	deduced
2018.Minyomerus_ampullaceus	<	2015.Minyomerus	deduced
2018.Minyomerus_ampullaceus	<	2015.Minyomerus_aeriballux_Minyomerus_conicollis_Clade	deduced
2018.Minyomerus_ampullaceus	<	2015.Minyomerus_aeriballux_Minyomerus_languidus_Clade	deduced
2018.Minyomerus_ampullaceus	<	2015.Minyomerus_aeriballux_Minyomerus_microps_Clade	deduced
2018.Minyomerus_caseyi_Minyomerus_trisetosus_Clade	<	2015.Minyomerus	deduced
2018.Minyomerus_caseyi_Minyomerus_trisetosus_Clade	<	2015.Minyomerus_aeriballux_Minyomerus_bulbifrons_Clade	deduced
2018.Minyomerus_caseyi_Minyomerus_trisetosus_Clade	<	2015.Minyomerus_aeriballux_Minyomerus_caseyi_Clade	deduced
2018.Minyomerus_caseyi_Minyomerus_trisetosus_Clade	<	2015.Minyomerus_aeriballux_Minyomerus_conicollis_Clade	deduced
2018.Minyomerus_caseyi_Minyomerus_trisetosus_Clade	<	2015.Minyomerus_aeriballux_Minyomerus_languidus_Clade	deduced
2018.Minyomerus_caseyi_Minyomerus_trisetosus_Clade	<	2015.Minyomerus_aeriballux_Minyomerus_microps_Clade	deduced
2018.Minyomerus_caseyi_Minyomerus_trisetosus_Clade	<	2015.Minyomerus_caseyi_Minyomerus_cracens_Clade	deduced
2018.Minyomerus_franko	<	2015.Minyomerus	deduced
2018.Minyomerus_franko	<	2015.Minyomerus_aeriballux_Minyomerus_bulbifrons_Clade	deduced
2018.Minyomerus_franko	<	2015.Minyomerus_aeriballux_Minyomerus_caseyi_Clade	deduced
2018.Minyomerus_franko	<	2015.Minyomerus_aeriballux_Minyomerus_conicollis_Clade	deduced
2018.Minyomerus_franko	<	2015.Minyomerus_aeriballux_Minyomerus_languidus_Clade	deduced
2018.Minyomerus_franko	<	2015.Minyomerus_aeriballux_Minyomerus_microps_Clade	deduced
2018.Minyomerus_franko	<	2015.Minyomerus_caseyi_Minyomerus_cracens_Clade	deduced
2018.Minyomerus_tylotos	<	2015.Minyomerus	deduced
2018.Minyomerus_tylotos	<	2015.Minyomerus_aeriballux_Minyomerus_conicollis_Clade	deduced
2018.Minyomerus_tylotos	<	2015.Minyomerus_aeriballux_Minyomerus_languidus_Clade	deduced
2018.Minyomerus	>	2015.Minyomerus_aeriballux	inferred
2018.Minyomerus	>	2015.Minyomerus_aeriballux_Minyomerus_bulbifrons_Clade	inferred
2018.Minyomerus	>	2015.Minyomerus_aeriballux_Minyomerus_caseyi_Clade	inferred
2018.Minyomerus	>	2015.Minyomerus_aeriballux_Minyomerus_conicollis_Clade	inferred
2018.Minyomerus	>	2015.Minyomerus_aeriballux_Minyomerus_languidus_Clade	inferred
2018.Minyomerus	>	2015.Minyomerus_aeriballux_Minyomerus_microps_Clade	inferred
2018.Minyomerus	>	2015.Minyomerus_aeriballux_Minyomerus_reburrus_Clade	inferred
2018.Minyomerus	>	2015.Minyomerus_bulbifrons	inferred
2018.Minyomerus	>	2015.Minyomerus_bulbifrons_Minyomerus_gravivultus_Clade	inferred
2018.Minyomerus	>	2015.Minyomerus_bulbifrons_Minyomerus_politus_Clade	inferred
2018.Minyomerus	>	2015.Minyomerus_bulbifrons_Minyomerus_puticulatus_Clade	inferred
2018.Minyomerus	>	2015.Minyomerus_caseyi	inferred
2018.Minyomerus	>	2015.Minyomerus_caseyi_Minyomerus_cracens_Clade	inferred
2018.Minyomerus	>	2015.Minyomerus_caseyi_Minyomerus_trisetosus_Clade	inferred
2018.Minyomerus	>	2015.Minyomerus_constrictus	inferred
2018.Minyomerus	>	2015.Minyomerus_constrictus_Minyomerus_imberbus_Clade	inferred
2018.Minyomerus	>	2015.Minyomerus_constrictus_Minyomerus_laticeps_Clade	inferred
2018.Minyomerus	>	2015.Minyomerus_gravivultus	inferred
2018.Minyomerus	>	2015.Minyomerus_gravivultus_Minyomerus_griseus_Clade	inferred
2018.Minyomerus	>	2015.Minyomerus_griseus	inferred
2018.Minyomerus	>	2015.Minyomerus_griseus_Minyomerus_rutellirostris_Clade	inferred
2018.Minyomerus	>	2015.Minyomerus_laticeps	inferred
2018.Minyomerus	>	2015.Minyomerus_politus	inferred
2018.Minyomerus	>	2015.Minyomerus_puticulatus	inferred
2018.Minyomerus	>	2015.Minyomerus_reburrus	inferred
2018.Minyomerus	>	2015.Minyomerus_rutellirostris	inferred
2018.Minyomerus	>	2015.Minyomerus_trisetosus	inferred
2018.Minyomerus	{=	>	<	!	><}	2015.nc_Minyomerus	inferred
2018.Minyomerus	{=	>	<	!	><}	2015.nc_Minyomerus_aeriballux_Minyomerus_bulbifrons_Clade	inferred
2018.Minyomerus	{=	>	<	!	><}	2015.nc_Minyomerus_aeriballux_Minyomerus_microps_Clade	inferred
2018.Minyomerus	{=	>	<	!	><}	2015.nc_Minyomerus_caseyi_Minyomerus_trisetosus_Clade	inferred
2018.Minyomerus_aeriballux_Minyomerus_ampullaceus_Clade	<	2015.Minyomerus	inferred
2018.Minyomerus_aeriballux_Minyomerus_ampullaceus_Clade	>	2015.Minyomerus_aeriballux	inferred
2018.Minyomerus_aeriballux_Minyomerus_ampullaceus_Clade	<	2015.Minyomerus_aeriballux_Minyomerus_bulbifrons_Clade	inferred
2018.Minyomerus_aeriballux_Minyomerus_ampullaceus_Clade	><	2015.Minyomerus_aeriballux_Minyomerus_caseyi_Clade	inferred
2018.Minyomerus_aeriballux_Minyomerus_ampullaceus_Clade	<	2015.Minyomerus_aeriballux_Minyomerus_conicollis_Clade	inferred
2018.Minyomerus_aeriballux_Minyomerus_ampullaceus_Clade	<	2015.Minyomerus_aeriballux_Minyomerus_languidus_Clade	inferred
2018.Minyomerus_aeriballux_Minyomerus_ampullaceus_Clade	<	2015.Minyomerus_aeriballux_Minyomerus_microps_Clade	inferred
2018.Minyomerus_aeriballux_Minyomerus_ampullaceus_Clade	>	2015.Minyomerus_aeriballux_Minyomerus_reburrus_Clade	inferred
2018.Minyomerus_aeriballux_Minyomerus_ampullaceus_Clade	!	2015.Minyomerus_bulbifrons	inferred
2018.Minyomerus_aeriballux_Minyomerus_ampullaceus_Clade	!	2015.Minyomerus_bulbifrons_Minyomerus_gravivultus_Clade	inferred
2018.Minyomerus_aeriballux_Minyomerus_ampullaceus_Clade	!	2015.Minyomerus_bulbifrons_Minyomerus_politus_Clade	inferred
2018.Minyomerus_aeriballux_Minyomerus_ampullaceus_Clade	!	2015.Minyomerus_bulbifrons_Minyomerus_puticulatus_Clade	inferred
2018.Minyomerus_aeriballux_Minyomerus_ampullaceus_Clade	!	2015.Minyomerus_caseyi	inferred
2018.Minyomerus_aeriballux_Minyomerus_ampullaceus_Clade	!	2015.Minyomerus_caseyi_Minyomerus_cracens_Clade	inferred
2018.Minyomerus_aeriballux_Minyomerus_ampullaceus_Clade	!	2015.Minyomerus_caseyi_Minyomerus_trisetosus_Clade	inferred
2018.Minyomerus_aeriballux_Minyomerus_ampullaceus_Clade	!	2015.Minyomerus_conicollis	inferred
2018.Minyomerus_aeriballux_Minyomerus_ampullaceus_Clade	!	2015.Minyomerus_constrictus	inferred
2018.Minyomerus_aeriballux_Minyomerus_ampullaceus_Clade	!	2015.Minyomerus_constrictus_Minyomerus_imberbus_Clade	inferred
2018.Minyomerus_aeriballux_Minyomerus_ampullaceus_Clade	!	2015.Minyomerus_constrictus_Minyomerus_laticeps_Clade	inferred
2018.Minyomerus_aeriballux_Minyomerus_ampullaceus_Clade	!	2015.Minyomerus_cracens	inferred
2018.Minyomerus_aeriballux_Minyomerus_ampullaceus_Clade	!	2015.Minyomerus_gravivultus	inferred
2018.Minyomerus_aeriballux_Minyomerus_ampullaceus_Clade	!	2015.Minyomerus_gravivultus_Minyomerus_griseus_Clade	inferred
2018.Minyomerus_aeriballux_Minyomerus_ampullaceus_Clade	!	2015.Minyomerus_griseus	inferred
2018.Minyomerus_aeriballux_Minyomerus_ampullaceus_Clade	!	2015.Minyomerus_griseus_Minyomerus_rutellirostris_Clade	inferred
2018.Minyomerus_aeriballux_Minyomerus_ampullaceus_Clade	!	2015.Minyomerus_imberbus	inferred
2018.Minyomerus_aeriballux_Minyomerus_ampullaceus_Clade	!	2015.Minyomerus_languidus	inferred
2018.Minyomerus_aeriballux_Minyomerus_ampullaceus_Clade	!	2015.Minyomerus_laticeps	inferred
2018.Minyomerus_aeriballux_Minyomerus_ampullaceus_Clade	!	2015.Minyomerus_microps	inferred
2018.Minyomerus_aeriballux_Minyomerus_ampullaceus_Clade	!	2015.Minyomerus_politus	inferred
2018.Minyomerus_aeriballux_Minyomerus_ampullaceus_Clade	!	2015.Minyomerus_puticulatus	inferred
2018.Minyomerus_aeriballux_Minyomerus_ampullaceus_Clade	>	2015.Minyomerus_reburrus	inferred
2018.Minyomerus_aeriballux_Minyomerus_ampullaceus_Clade	!	2015.Minyomerus_rutellirostris	inferred
2018.Minyomerus_aeriballux_Minyomerus_ampullaceus_Clade	!	2015.Minyomerus_trisetosus	inferred
2018.Minyomerus_aeriballux_Minyomerus_ampullaceus_Clade	{=	>	<	!	><}	2015.nc_Minyomerus	inferred
2018.Minyomerus_aeriballux_Minyomerus_ampullaceus_Clade	{=	>	<	!	><}	2015.nc_Minyomerus_aeriballux_Minyomerus_bulbifrons_Clade	inferred
2018.Minyomerus_aeriballux_Minyomerus_ampullaceus_Clade	{=	>	<	!	><}	2015.nc_Minyomerus_aeriballux_Minyomerus_microps_Clade	inferred
2018.Minyomerus_aeriballux_Minyomerus_ampullaceus_Clade	{=	>	<	!	><}	2015.nc_Minyomerus_caseyi_Minyomerus_trisetosus_Clade	inferred
2018.Minyomerus_aeriballux_Minyomerus_bulbifrons_Clade	<	2015.Minyomerus	inferred
2018.Minyomerus_aeriballux_Minyomerus_bulbifrons_Clade	>	2015.Minyomerus_aeriballux	inferred
2018.Minyomerus_aeriballux_Minyomerus_bulbifrons_Clade	<	2015.Minyomerus_aeriballux_Minyomerus_bulbifrons_Clade	inferred
2018.Minyomerus_aeriballux_Minyomerus_bulbifrons_Clade	><	2015.Minyomerus_aeriballux_Minyomerus_caseyi_Clade	inferred
2018.Minyomerus_aeriballux_Minyomerus_bulbifrons_Clade	<	2015.Minyomerus_aeriballux_Minyomerus_conicollis_Clade	inferred
2018.Minyomerus_aeriballux_Minyomerus_bulbifrons_Clade	<	2015.Minyomerus_aeriballux_Minyomerus_languidus_Clade	inferred
2018.Minyomerus_aeriballux_Minyomerus_bulbifrons_Clade	<	2015.Minyomerus_aeriballux_Minyomerus_microps_Clade	inferred
2018.Minyomerus_aeriballux_Minyomerus_bulbifrons_Clade	>	2015.Minyomerus_aeriballux_Minyomerus_reburrus_Clade	inferred
2018.Minyomerus_aeriballux_Minyomerus_bulbifrons_Clade	>	2015.Minyomerus_bulbifrons	inferred
2018.Minyomerus_aeriballux_Minyomerus_bulbifrons_Clade	>	2015.Minyomerus_bulbifrons_Minyomerus_gravivultus_Clade	inferred
2018.Minyomerus_aeriballux_Minyomerus_bulbifrons_Clade	>	2015.Minyomerus_bulbifrons_Minyomerus_politus_Clade	inferred
2018.Minyomerus_aeriballux_Minyomerus_bulbifrons_Clade	>	2015.Minyomerus_bulbifrons_Minyomerus_puticulatus_Clade	inferred
2018.Minyomerus_aeriballux_Minyomerus_bulbifrons_Clade	>	2015.Minyomerus_caseyi	inferred
2018.Minyomerus_aeriballux_Minyomerus_bulbifrons_Clade	><	2015.Minyomerus_caseyi_Minyomerus_cracens_Clade	inferred
2018.Minyomerus_aeriballux_Minyomerus_bulbifrons_Clade	>	2015.Minyomerus_caseyi_Minyomerus_trisetosus_Clade	inferred
2018.Minyomerus_aeriballux_Minyomerus_bulbifrons_Clade	!	2015.Minyomerus_conicollis	inferred
2018.Minyomerus_aeriballux_Minyomerus_bulbifrons_Clade	!	2015.Minyomerus_constrictus	inferred
2018.Minyomerus_aeriballux_Minyomerus_bulbifrons_Clade	!	2015.Minyomerus_constrictus_Minyomerus_imberbus_Clade	inferred
2018.Minyomerus_aeriballux_Minyomerus_bulbifrons_Clade	!	2015.Minyomerus_constrictus_Minyomerus_laticeps_Clade	inferred
2018.Minyomerus_aeriballux_Minyomerus_bulbifrons_Clade	>	2015.Minyomerus_gravivultus	inferred
2018.Minyomerus_aeriballux_Minyomerus_bulbifrons_Clade	>	2015.Minyomerus_gravivultus_Minyomerus_griseus_Clade	inferred
2018.Minyomerus_aeriballux_Minyomerus_bulbifrons_Clade	>	2015.Minyomerus_griseus	inferred
2018.Minyomerus_aeriballux_Minyomerus_bulbifrons_Clade	>	2015.Minyomerus_griseus_Minyomerus_rutellirostris_Clade	inferred
2018.Minyomerus_aeriballux_Minyomerus_bulbifrons_Clade	!	2015.Minyomerus_imberbus	inferred
2018.Minyomerus_aeriballux_Minyomerus_bulbifrons_Clade	!	2015.Minyomerus_languidus	inferred
2018.Minyomerus_aeriballux_Minyomerus_bulbifrons_Clade	!	2015.Minyomerus_laticeps	inferred
2018.Minyomerus_aeriballux_Minyomerus_bulbifrons_Clade	!	2015.Minyomerus_microps	inferred
2018.Minyomerus_aeriballux_Minyomerus_bulbifrons_Clade	>	2015.Minyomerus_politus	inferred
2018.Minyomerus_aeriballux_Minyomerus_bulbifrons_Clade	>	2015.Minyomerus_puticulatus	inferred
2018.Minyomerus_aeriballux_Minyomerus_bulbifrons_Clade	>	2015.Minyomerus_reburrus	inferred
2018.Minyomerus_aeriballux_Minyomerus_bulbifrons_Clade	>	2015.Minyomerus_rutellirostris	inferred
2018.Minyomerus_aeriballux_Minyomerus_bulbifrons_Clade	>	2015.Minyomerus_trisetosus	inferred
2018.Minyomerus_aeriballux_Minyomerus_bulbifrons_Clade	{=	>	<	!	><}	2015.nc_Minyomerus	inferred
2018.Minyomerus_aeriballux_Minyomerus_bulbifrons_Clade	{=	>	<	!	><}	2015.nc_Minyomerus_aeriballux_Minyomerus_bulbifrons_Clade	inferred
2018.Minyomerus_aeriballux_Minyomerus_bulbifrons_Clade	{=	>	<	!	><}	2015.nc_Minyomerus_aeriballux_Minyomerus_microps_Clade	inferred
2018.Minyomerus_aeriballux_Minyomerus_bulbifrons_Clade	{=	>	<	!	><}	2015.nc_Minyomerus_caseyi_Minyomerus_trisetosus_Clade	inferred
2018.Minyomerus_aeriballux_Minyomerus_conicollis_Clade	<	2015.Minyomerus	inferred
2018.Minyomerus_aeriballux_Minyomerus_conicollis_Clade	>	2015.Minyomerus_aeriballux	inferred
2018.Minyomerus_aeriballux_Minyomerus_conicollis_Clade	>	2015.Minyomerus_aeriballux_Minyomerus_bulbifrons_Clade	inferred
2018.Minyomerus_aeriballux_Minyomerus_conicollis_Clade	>	2015.Minyomerus_aeriballux_Minyomerus_caseyi_Clade	inferred
2018.Minyomerus_aeriballux_Minyomerus_conicollis_Clade	>	2015.Minyomerus_aeriballux_Minyomerus_languidus_Clade	inferred
2018.Minyomerus_aeriballux_Minyomerus_conicollis_Clade	>	2015.Minyomerus_aeriballux_Minyomerus_microps_Clade	inferred
2018.Minyomerus_aeriballux_Minyomerus_conicollis_Clade	>	2015.Minyomerus_aeriballux_Minyomerus_reburrus_Clade	inferred
2018.Minyomerus_aeriballux_Minyomerus_conicollis_Clade	>	2015.Minyomerus_bulbifrons	inferred
2018.Minyomerus_aeriballux_Minyomerus_conicollis_Clade	>	2015.Minyomerus_bulbifrons_Minyomerus_gravivultus_Clade	inferred
2018.Minyomerus_aeriballux_Minyomerus_conicollis_Clade	>	2015.Minyomerus_bulbifrons_Minyomerus_politus_Clade	inferred
2018.Minyomerus_aeriballux_Minyomerus_conicollis_Clade	>	2015.Minyomerus_bulbifrons_Minyomerus_puticulatus_Clade	inferred
2018.Minyomerus_aeriballux_Minyomerus_conicollis_Clade	>	2015.Minyomerus_caseyi	inferred
2018.Minyomerus_aeriballux_Minyomerus_conicollis_Clade	>	2015.Minyomerus_caseyi_Minyomerus_cracens_Clade	inferred
2018.Minyomerus_aeriballux_Minyomerus_conicollis_Clade	>	2015.Minyomerus_caseyi_Minyomerus_trisetosus_Clade	inferred
2018.Minyomerus_aeriballux_Minyomerus_conicollis_Clade	!	2015.Minyomerus_constrictus	inferred
2018.Minyomerus_aeriballux_Minyomerus_conicollis_Clade	!	2015.Minyomerus_constrictus_Minyomerus_imberbus_Clade	inferred
2018.Minyomerus_aeriballux_Minyomerus_conicollis_Clade	!	2015.Minyomerus_constrictus_Minyomerus_laticeps_Clade	inferred
2018.Minyomerus_aeriballux_Minyomerus_conicollis_Clade	>	2015.Minyomerus_gravivultus	inferred
2018.Minyomerus_aeriballux_Minyomerus_conicollis_Clade	>	2015.Minyomerus_gravivultus_Minyomerus_griseus_Clade	inferred
2018.Minyomerus_aeriballux_Minyomerus_conicollis_Clade	>	2015.Minyomerus_griseus	inferred
2018.Minyomerus_aeriballux_Minyomerus_conicollis_Clade	>	2015.Minyomerus_griseus_Minyomerus_rutellirostris_Clade	inferred
2018.Minyomerus_aeriballux_Minyomerus_conicollis_Clade	!	2015.Minyomerus_imberbus	inferred
2018.Minyomerus_aeriballux_Minyomerus_conicollis_Clade	!	2015.Minyomerus_laticeps	inferred
2018.Minyomerus_aeriballux_Minyomerus_conicollis_Clade	>	2015.Minyomerus_politus	inferred
2018.Minyomerus_aeriballux_Minyomerus_conicollis_Clade	>	2015.Minyomerus_puticulatus	inferred
2018.Minyomerus_aeriballux_Minyomerus_conicollis_Clade	>	2015.Minyomerus_reburrus	inferred
2018.Minyomerus_aeriballux_Minyomerus_conicollis_Clade	>	2015.Minyomerus_rutellirostris	inferred
2018.Minyomerus_aeriballux_Minyomerus_conicollis_Clade	>	2015.Minyomerus_trisetosus	inferred
2018.Minyomerus_aeriballux_Minyomerus_conicollis_Clade	{=	>	<	!	><}	2015.nc_Minyomerus	inferred
2018.Minyomerus_aeriballux_Minyomerus_conicollis_Clade	{=	>	<	!	><}	2015.nc_Minyomerus_aeriballux_Minyomerus_bulbifrons_Clade	inferred
2018.Minyomerus_aeriballux_Minyomerus_conicollis_Clade	{=	>	<	!	><}	2015.nc_Minyomerus_aeriballux_Minyomerus_microps_Clade	inferred
2018.Minyomerus_aeriballux_Minyomerus_conicollis_Clade	{=	>	<	!	><}	2015.nc_Minyomerus_caseyi_Minyomerus_trisetosus_Clade	inferred
2018.Minyomerus_aeriballux_Minyomerus_cracens_Clade	<	2015.Minyomerus	inferred
2018.Minyomerus_aeriballux_Minyomerus_cracens_Clade	>	2015.Minyomerus_aeriballux	inferred
2018.Minyomerus_aeriballux_Minyomerus_cracens_Clade	>	2015.Minyomerus_aeriballux_Minyomerus_caseyi_Clade	inferred
2018.Minyomerus_aeriballux_Minyomerus_cracens_Clade	<	2015.Minyomerus_aeriballux_Minyomerus_conicollis_Clade	inferred
2018.Minyomerus_aeriballux_Minyomerus_cracens_Clade	<	2015.Minyomerus_aeriballux_Minyomerus_languidus_Clade	inferred
2018.Minyomerus_aeriballux_Minyomerus_cracens_Clade	<	2015.Minyomerus_aeriballux_Minyomerus_microps_Clade	inferred
2018.Minyomerus_aeriballux_Minyomerus_cracens_Clade	>	2015.Minyomerus_aeriballux_Minyomerus_reburrus_Clade	inferred
2018.Minyomerus_aeriballux_Minyomerus_cracens_Clade	>	2015.Minyomerus_bulbifrons	inferred
2018.Minyomerus_aeriballux_Minyomerus_cracens_Clade	>	2015.Minyomerus_bulbifrons_Minyomerus_gravivultus_Clade	inferred
2018.Minyomerus_aeriballux_Minyomerus_cracens_Clade	>	2015.Minyomerus_bulbifrons_Minyomerus_politus_Clade	inferred
2018.Minyomerus_aeriballux_Minyomerus_cracens_Clade	>	2015.Minyomerus_bulbifrons_Minyomerus_puticulatus_Clade	inferred
2018.Minyomerus_aeriballux_Minyomerus_cracens_Clade	>	2015.Minyomerus_caseyi	inferred
2018.Minyomerus_aeriballux_Minyomerus_cracens_Clade	>	2015.Minyomerus_caseyi_Minyomerus_cracens_Clade	inferred
2018.Minyomerus_aeriballux_Minyomerus_cracens_Clade	>	2015.Minyomerus_caseyi_Minyomerus_trisetosus_Clade	inferred
2018.Minyomerus_aeriballux_Minyomerus_cracens_Clade	!	2015.Minyomerus_conicollis	inferred
2018.Minyomerus_aeriballux_Minyomerus_cracens_Clade	!	2015.Minyomerus_constrictus	inferred
2018.Minyomerus_aeriballux_Minyomerus_cracens_Clade	!	2015.Minyomerus_constrictus_Minyomerus_imberbus_Clade	inferred
2018.Minyomerus_aeriballux_Minyomerus_cracens_Clade	!	2015.Minyomerus_constrictus_Minyomerus_laticeps_Clade	inferred
2018.Minyomerus_aeriballux_Minyomerus_cracens_Clade	>	2015.Minyomerus_gravivultus	inferred
2018.Minyomerus_aeriballux_Minyomerus_cracens_Clade	>	2015.Minyomerus_gravivultus_Minyomerus_griseus_Clade	inferred
2018.Minyomerus_aeriballux_Minyomerus_cracens_Clade	>	2015.Minyomerus_griseus	inferred
2018.Minyomerus_aeriballux_Minyomerus_cracens_Clade	>	2015.Minyomerus_griseus_Minyomerus_rutellirostris_Clade	inferred
2018.Minyomerus_aeriballux_Minyomerus_cracens_Clade	!	2015.Minyomerus_imberbus	inferred
2018.Minyomerus_aeriballux_Minyomerus_cracens_Clade	!	2015.Minyomerus_languidus	inferred
2018.Minyomerus_aeriballux_Minyomerus_cracens_Clade	!	2015.Minyomerus_laticeps	inferred
2018.Minyomerus_aeriballux_Minyomerus_cracens_Clade	!	2015.Minyomerus_microps	inferred
2018.Minyomerus_aeriballux_Minyomerus_cracens_Clade	>	2015.Minyomerus_politus	inferred
2018.Minyomerus_aeriballux_Minyomerus_cracens_Clade	>	2015.Minyomerus_puticulatus	inferred
2018.Minyomerus_aeriballux_Minyomerus_cracens_Clade	>	2015.Minyomerus_reburrus	inferred
2018.Minyomerus_aeriballux_Minyomerus_cracens_Clade	>	2015.Minyomerus_rutellirostris	inferred
2018.Minyomerus_aeriballux_Minyomerus_cracens_Clade	>	2015.Minyomerus_trisetosus	inferred
2018.Minyomerus_aeriballux_Minyomerus_cracens_Clade	{=	>	<	!	><}	2015.nc_Minyomerus	inferred
2018.Minyomerus_aeriballux_Minyomerus_cracens_Clade	{=	>	<	!	><}	2015.nc_Minyomerus_aeriballux_Minyomerus_bulbifrons_Clade	inferred
2018.Minyomerus_aeriballux_Minyomerus_cracens_Clade	{=	>	<	!	><}	2015.nc_Minyomerus_aeriballux_Minyomerus_microps_Clade	inferred
2018.Minyomerus_aeriballux_Minyomerus_cracens_Clade	{=	>	<	!	><}	2015.nc_Minyomerus_caseyi_Minyomerus_trisetosus_Clade	inferred
2018.Minyomerus_aeriballux_Minyomerus_imberbus_Clade	<	2015.Minyomerus	inferred
2018.Minyomerus_aeriballux_Minyomerus_imberbus_Clade	>	2015.Minyomerus_aeriballux	inferred
2018.Minyomerus_aeriballux_Minyomerus_imberbus_Clade	>	2015.Minyomerus_aeriballux_Minyomerus_bulbifrons_Clade	inferred
2018.Minyomerus_aeriballux_Minyomerus_imberbus_Clade	>	2015.Minyomerus_aeriballux_Minyomerus_caseyi_Clade	inferred
2018.Minyomerus_aeriballux_Minyomerus_imberbus_Clade	>	2015.Minyomerus_aeriballux_Minyomerus_conicollis_Clade	inferred
2018.Minyomerus_aeriballux_Minyomerus_imberbus_Clade	>	2015.Minyomerus_aeriballux_Minyomerus_languidus_Clade	inferred
2018.Minyomerus_aeriballux_Minyomerus_imberbus_Clade	>	2015.Minyomerus_aeriballux_Minyomerus_microps_Clade	inferred
2018.Minyomerus_aeriballux_Minyomerus_imberbus_Clade	>	2015.Minyomerus_aeriballux_Minyomerus_reburrus_Clade	inferred
2018.Minyomerus_aeriballux_Minyomerus_imberbus_Clade	>	2015.Minyomerus_bulbifrons	inferred
2018.Minyomerus_aeriballux_Minyomerus_imberbus_Clade	>	2015.Minyomerus_bulbifrons_Minyomerus_gravivultus_Clade	inferred
2018.Minyomerus_aeriballux_Minyomerus_imberbus_Clade	>	2015.Minyomerus_bulbifrons_Minyomerus_politus_Clade	inferred
2018.Minyomerus_aeriballux_Minyomerus_imberbus_Clade	>	2015.Minyomerus_bulbifrons_Minyomerus_puticulatus_Clade	inferred
2018.Minyomerus_aeriballux_Minyomerus_imberbus_Clade	>	2015.Minyomerus_caseyi	inferred
2018.Minyomerus_aeriballux_Minyomerus_imberbus_Clade	>	2015.Minyomerus_caseyi_Minyomerus_cracens_Clade	inferred
2018.Minyomerus_aeriballux_Minyomerus_imberbus_Clade	>	2015.Minyomerus_caseyi_Minyomerus_trisetosus_Clade	inferred
2018.Minyomerus_aeriballux_Minyomerus_imberbus_Clade	!	2015.Minyomerus_constrictus	inferred
2018.Minyomerus_aeriballux_Minyomerus_imberbus_Clade	><	2015.Minyomerus_constrictus_Minyomerus_imberbus_Clade	inferred
2018.Minyomerus_aeriballux_Minyomerus_imberbus_Clade	!	2015.Minyomerus_constrictus_Minyomerus_laticeps_Clade	inferred
2018.Minyomerus_aeriballux_Minyomerus_imberbus_Clade	>	2015.Minyomerus_gravivultus	inferred
2018.Minyomerus_aeriballux_Minyomerus_imberbus_Clade	>	2015.Minyomerus_gravivultus_Minyomerus_griseus_Clade	inferred
2018.Minyomerus_aeriballux_Minyomerus_imberbus_Clade	>	2015.Minyomerus_griseus	inferred
2018.Minyomerus_aeriballux_Minyomerus_imberbus_Clade	>	2015.Minyomerus_griseus_Minyomerus_rutellirostris_Clade	inferred
2018.Minyomerus_aeriballux_Minyomerus_imberbus_Clade	!	2015.Minyomerus_laticeps	inferred
2018.Minyomerus_aeriballux_Minyomerus_imberbus_Clade	>	2015.Minyomerus_politus	inferred
2018.Minyomerus_aeriballux_Minyomerus_imberbus_Clade	>	2015.Minyomerus_puticulatus	inferred
2018.Minyomerus_aeriballux_Minyomerus_imberbus_Clade	>	2015.Minyomerus_reburrus	inferred
2018.Minyomerus_aeriballux_Minyomerus_imberbus_Clade	>	2015.Minyomerus_rutellirostris	inferred
2018.Minyomerus_aeriballux_Minyomerus_imberbus_Clade	>	2015.Minyomerus_trisetosus	inferred
2018.Minyomerus_aeriballux_Minyomerus_imberbus_Clade	{=	>	<	!	><}	2015.nc_Minyomerus	inferred
2018.Minyomerus_aeriballux_Minyomerus_imberbus_Clade	{=	>	<	!	><}	2015.nc_Minyomerus_aeriballux_Minyomerus_bulbifrons_Clade	inferred
2018.Minyomerus_aeriballux_Minyomerus_imberbus_Clade	{=	>	<	!	><}	2015.nc_Minyomerus_aeriballux_Minyomerus_microps_Clade	inferred
2018.Minyomerus_aeriballux_Minyomerus_imberbus_Clade	{=	>	<	!	><}	2015.nc_Minyomerus_caseyi_Minyomerus_trisetosus_Clade	inferred
2018.Minyomerus_aeriballux_Minyomerus_languidus_Clade	<	2015.Minyomerus	inferred
2018.Minyomerus_aeriballux_Minyomerus_languidus_Clade	>	2015.Minyomerus_aeriballux	inferred
2018.Minyomerus_aeriballux_Minyomerus_languidus_Clade	>	2015.Minyomerus_aeriballux_Minyomerus_bulbifrons_Clade	inferred
2018.Minyomerus_aeriballux_Minyomerus_languidus_Clade	>	2015.Minyomerus_aeriballux_Minyomerus_caseyi_Clade	inferred
2018.Minyomerus_aeriballux_Minyomerus_languidus_Clade	<	2015.Minyomerus_aeriballux_Minyomerus_conicollis_Clade	inferred
2018.Minyomerus_aeriballux_Minyomerus_languidus_Clade	>	2015.Minyomerus_aeriballux_Minyomerus_microps_Clade	inferred
2018.Minyomerus_aeriballux_Minyomerus_languidus_Clade	>	2015.Minyomerus_aeriballux_Minyomerus_reburrus_Clade	inferred
2018.Minyomerus_aeriballux_Minyomerus_languidus_Clade	>	2015.Minyomerus_bulbifrons	inferred
2018.Minyomerus_aeriballux_Minyomerus_languidus_Clade	>	2015.Minyomerus_bulbifrons_Minyomerus_gravivultus_Clade	inferred
2018.Minyomerus_aeriballux_Minyomerus_languidus_Clade	>	2015.Minyomerus_bulbifrons_Minyomerus_politus_Clade	inferred
2018.Minyomerus_aeriballux_Minyomerus_languidus_Clade	>	2015.Minyomerus_bulbifrons_Minyomerus_puticulatus_Clade	inferred
2018.Minyomerus_aeriballux_Minyomerus_languidus_Clade	>	2015.Minyomerus_caseyi	inferred
2018.Minyomerus_aeriballux_Minyomerus_languidus_Clade	>	2015.Minyomerus_caseyi_Minyomerus_cracens_Clade	inferred
2018.Minyomerus_aeriballux_Minyomerus_languidus_Clade	>	2015.Minyomerus_caseyi_Minyomerus_trisetosus_Clade	inferred
2018.Minyomerus_aeriballux_Minyomerus_languidus_Clade	!	2015.Minyomerus_constrictus	inferred
2018.Minyomerus_aeriballux_Minyomerus_languidus_Clade	!	2015.Minyomerus_constrictus_Minyomerus_imberbus_Clade	inferred
2018.Minyomerus_aeriballux_Minyomerus_languidus_Clade	!	2015.Minyomerus_constrictus_Minyomerus_laticeps_Clade	inferred
2018.Minyomerus_aeriballux_Minyomerus_languidus_Clade	>	2015.Minyomerus_gravivultus	inferred
2018.Minyomerus_aeriballux_Minyomerus_languidus_Clade	>	2015.Minyomerus_gravivultus_Minyomerus_griseus_Clade	inferred
2018.Minyomerus_aeriballux_Minyomerus_languidus_Clade	>	2015.Minyomerus_griseus	inferred
2018.Minyomerus_aeriballux_Minyomerus_languidus_Clade	>	2015.Minyomerus_griseus_Minyomerus_rutellirostris_Clade	inferred
2018.Minyomerus_aeriballux_Minyomerus_languidus_Clade	!	2015.Minyomerus_imberbus	inferred
2018.Minyomerus_aeriballux_Minyomerus_languidus_Clade	!	2015.Minyomerus_laticeps	inferred
2018.Minyomerus_aeriballux_Minyomerus_languidus_Clade	>	2015.Minyomerus_politus	inferred
2018.Minyomerus_aeriballux_Minyomerus_languidus_Clade	>	2015.Minyomerus_puticulatus	inferred
2018.Minyomerus_aeriballux_Minyomerus_languidus_Clade	>	2015.Minyomerus_reburrus	inferred
2018.Minyomerus_aeriballux_Minyomerus_languidus_Clade	>	2015.Minyomerus_rutellirostris	inferred
2018.Minyomerus_aeriballux_Minyomerus_languidus_Clade	>	2015.Minyomerus_trisetosus	inferred
2018.Minyomerus_aeriballux_Minyomerus_languidus_Clade	{=	>	<	!	><}	2015.nc_Minyomerus	inferred
2018.Minyomerus_aeriballux_Minyomerus_languidus_Clade	{=	>	<	!	><}	2015.nc_Minyomerus_aeriballux_Minyomerus_bulbifrons_Clade	inferred
2018.Minyomerus_aeriballux_Minyomerus_languidus_Clade	{=	>	<	!	><}	2015.nc_Minyomerus_aeriballux_Minyomerus_microps_Clade	inferred
2018.Minyomerus_aeriballux_Minyomerus_languidus_Clade	{=	>	<	!	><}	2015.nc_Minyomerus_caseyi_Minyomerus_trisetosus_Clade	inferred
2018.Minyomerus_aeriballux_Minyomerus_microps_Clade	<	2015.Minyomerus	inferred
2018.Minyomerus_aeriballux_Minyomerus_microps_Clade	>	2015.Minyomerus_aeriballux	inferred
2018.Minyomerus_aeriballux_Minyomerus_microps_Clade	>	2015.Minyomerus_aeriballux_Minyomerus_bulbifrons_Clade	inferred
2018.Minyomerus_aeriballux_Minyomerus_microps_Clade	>	2015.Minyomerus_aeriballux_Minyomerus_caseyi_Clade	inferred
2018.Minyomerus_aeriballux_Minyomerus_microps_Clade	<	2015.Minyomerus_aeriballux_Minyomerus_conicollis_Clade	inferred
2018.Minyomerus_aeriballux_Minyomerus_microps_Clade	<	2015.Minyomerus_aeriballux_Minyomerus_languidus_Clade	inferred
2018.Minyomerus_aeriballux_Minyomerus_microps_Clade	>	2015.Minyomerus_aeriballux_Minyomerus_reburrus_Clade	inferred
2018.Minyomerus_aeriballux_Minyomerus_microps_Clade	>	2015.Minyomerus_bulbifrons	inferred
2018.Minyomerus_aeriballux_Minyomerus_microps_Clade	>	2015.Minyomerus_bulbifrons_Minyomerus_gravivultus_Clade	inferred
2018.Minyomerus_aeriballux_Minyomerus_microps_Clade	>	2015.Minyomerus_bulbifrons_Minyomerus_politus_Clade	inferred
2018.Minyomerus_aeriballux_Minyomerus_microps_Clade	>	2015.Minyomerus_bulbifrons_Minyomerus_puticulatus_Clade	inferred
2018.Minyomerus_aeriballux_Minyomerus_microps_Clade	>	2015.Minyomerus_caseyi	inferred
2018.Minyomerus_aeriballux_Minyomerus_microps_Clade	>	2015.Minyomerus_caseyi_Minyomerus_cracens_Clade	inferred
2018.Minyomerus_aeriballux_Minyomerus_microps_Clade	>	2015.Minyomerus_caseyi_Minyomerus_trisetosus_Clade	inferred
2018.Minyomerus_aeriballux_Minyomerus_microps_Clade	!	2015.Minyomerus_conicollis	inferred
2018.Minyomerus_aeriballux_Minyomerus_microps_Clade	!	2015.Minyomerus_constrictus	inferred
2018.Minyomerus_aeriballux_Minyomerus_microps_Clade	!	2015.Minyomerus_constrictus_Minyomerus_imberbus_Clade	inferred
2018.Minyomerus_aeriballux_Minyomerus_microps_Clade	!	2015.Minyomerus_constrictus_Minyomerus_laticeps_Clade	inferred
2018.Minyomerus_aeriballux_Minyomerus_microps_Clade	>	2015.Minyomerus_gravivultus	inferred
2018.Minyomerus_aeriballux_Minyomerus_microps_Clade	>	2015.Minyomerus_gravivultus_Minyomerus_griseus_Clade	inferred
2018.Minyomerus_aeriballux_Minyomerus_microps_Clade	>	2015.Minyomerus_griseus	inferred
2018.Minyomerus_aeriballux_Minyomerus_microps_Clade	>	2015.Minyomerus_griseus_Minyomerus_rutellirostris_Clade	inferred
2018.Minyomerus_aeriballux_Minyomerus_microps_Clade	!	2015.Minyomerus_imberbus	inferred
2018.Minyomerus_aeriballux_Minyomerus_microps_Clade	!	2015.Minyomerus_laticeps	inferred
2018.Minyomerus_aeriballux_Minyomerus_microps_Clade	>	2015.Minyomerus_politus	inferred
2018.Minyomerus_aeriballux_Minyomerus_microps_Clade	>	2015.Minyomerus_puticulatus	inferred
2018.Minyomerus_aeriballux_Minyomerus_microps_Clade	>	2015.Minyomerus_reburrus	inferred
2018.Minyomerus_aeriballux_Minyomerus_microps_Clade	>	2015.Minyomerus_rutellirostris	inferred
2018.Minyomerus_aeriballux_Minyomerus_microps_Clade	>	2015.Minyomerus_trisetosus	inferred
2018.Minyomerus_aeriballux_Minyomerus_microps_Clade	{=	>	<	!	><}	2015.nc_Minyomerus	inferred
2018.Minyomerus_aeriballux_Minyomerus_microps_Clade	{=	>	<	!	><}	2015.nc_Minyomerus_aeriballux_Minyomerus_bulbifrons_Clade	inferred
2018.Minyomerus_aeriballux_Minyomerus_microps_Clade	{=	>	<	!	><}	2015.nc_Minyomerus_aeriballux_Minyomerus_microps_Clade	inferred
2018.Minyomerus_aeriballux_Minyomerus_microps_Clade	{=	>	<	!	><}	2015.nc_Minyomerus_caseyi_Minyomerus_trisetosus_Clade	inferred
2018.Minyomerus_aeriballux_Minyomerus_reburrus_Clade	<	2015.Minyomerus	inferred
2018.Minyomerus_aeriballux_Minyomerus_reburrus_Clade	>	2015.Minyomerus_aeriballux	inferred
2018.Minyomerus_aeriballux_Minyomerus_reburrus_Clade	<	2015.Minyomerus_aeriballux_Minyomerus_bulbifrons_Clade	inferred
2018.Minyomerus_aeriballux_Minyomerus_reburrus_Clade	<	2015.Minyomerus_aeriballux_Minyomerus_caseyi_Clade	inferred
2018.Minyomerus_aeriballux_Minyomerus_reburrus_Clade	<	2015.Minyomerus_aeriballux_Minyomerus_conicollis_Clade	inferred
2018.Minyomerus_aeriballux_Minyomerus_reburrus_Clade	<	2015.Minyomerus_aeriballux_Minyomerus_languidus_Clade	inferred
2018.Minyomerus_aeriballux_Minyomerus_reburrus_Clade	<	2015.Minyomerus_aeriballux_Minyomerus_microps_Clade	inferred
2018.Minyomerus_aeriballux_Minyomerus_reburrus_Clade	!	2015.Minyomerus_bulbifrons	inferred
2018.Minyomerus_aeriballux_Minyomerus_reburrus_Clade	!	2015.Minyomerus_bulbifrons_Minyomerus_gravivultus_Clade	inferred
2018.Minyomerus_aeriballux_Minyomerus_reburrus_Clade	!	2015.Minyomerus_bulbifrons_Minyomerus_politus_Clade	inferred
2018.Minyomerus_aeriballux_Minyomerus_reburrus_Clade	!	2015.Minyomerus_bulbifrons_Minyomerus_puticulatus_Clade	inferred
2018.Minyomerus_aeriballux_Minyomerus_reburrus_Clade	!	2015.Minyomerus_caseyi	inferred
2018.Minyomerus_aeriballux_Minyomerus_reburrus_Clade	!	2015.Minyomerus_caseyi_Minyomerus_cracens_Clade	inferred
2018.Minyomerus_aeriballux_Minyomerus_reburrus_Clade	!	2015.Minyomerus_caseyi_Minyomerus_trisetosus_Clade	inferred
2018.Minyomerus_aeriballux_Minyomerus_reburrus_Clade	!	2015.Minyomerus_conicollis	inferred
2018.Minyomerus_aeriballux_Minyomerus_reburrus_Clade	!	2015.Minyomerus_constrictus	inferred
2018.Minyomerus_aeriballux_Minyomerus_reburrus_Clade	!	2015.Minyomerus_constrictus_Minyomerus_imberbus_Clade	inferred
2018.Minyomerus_aeriballux_Minyomerus_reburrus_Clade	!	2015.Minyomerus_constrictus_Minyomerus_laticeps_Clade	inferred
2018.Minyomerus_aeriballux_Minyomerus_reburrus_Clade	!	2015.Minyomerus_cracens	inferred
2018.Minyomerus_aeriballux_Minyomerus_reburrus_Clade	!	2015.Minyomerus_gravivultus	inferred
2018.Minyomerus_aeriballux_Minyomerus_reburrus_Clade	!	2015.Minyomerus_gravivultus_Minyomerus_griseus_Clade	inferred
2018.Minyomerus_aeriballux_Minyomerus_reburrus_Clade	!	2015.Minyomerus_griseus	inferred
2018.Minyomerus_aeriballux_Minyomerus_reburrus_Clade	!	2015.Minyomerus_griseus_Minyomerus_rutellirostris_Clade	inferred
2018.Minyomerus_aeriballux_Minyomerus_reburrus_Clade	!	2015.Minyomerus_imberbus	inferred
2018.Minyomerus_aeriballux_Minyomerus_reburrus_Clade	!	2015.Minyomerus_languidus	inferred
2018.Minyomerus_aeriballux_Minyomerus_reburrus_Clade	!	2015.Minyomerus_laticeps	inferred
2018.Minyomerus_aeriballux_Minyomerus_reburrus_Clade	!	2015.Minyomerus_microps	inferred
2018.Minyomerus_aeriballux_Minyomerus_reburrus_Clade	!	2015.Minyomerus_politus	inferred
2018.Minyomerus_aeriballux_Minyomerus_reburrus_Clade	!	2015.Minyomerus_puticulatus	inferred
2018.Minyomerus_aeriballux_Minyomerus_reburrus_Clade	>	2015.Minyomerus_reburrus	inferred
2018.Minyomerus_aeriballux_Minyomerus_reburrus_Clade	!	2015.Minyomerus_rutellirostris	inferred
2018.Minyomerus_aeriballux_Minyomerus_reburrus_Clade	!	2015.Minyomerus_trisetosus	inferred
2018.Minyomerus_aeriballux_Minyomerus_reburrus_Clade	{=	>	<	!	><}	2015.nc_Minyomerus	inferred
2018.Minyomerus_aeriballux_Minyomerus_reburrus_Clade	{=	>	<	!	><}	2015.nc_Minyomerus_aeriballux_Minyomerus_bulbifrons_Clade	inferred
2018.Minyomerus_aeriballux_Minyomerus_reburrus_Clade	{=	>	<	!	><}	2015.nc_Minyomerus_aeriballux_Minyomerus_microps_Clade	inferred
2018.Minyomerus_aeriballux_Minyomerus_reburrus_Clade	{=	>	<	!	><}	2015.nc_Minyomerus_caseyi_Minyomerus_trisetosus_Clade	inferred
2018.Minyomerus_ampullaceus	!	2015.Minyomerus_aeriballux	inferred
2018.Minyomerus_ampullaceus	!	2015.Minyomerus_aeriballux_Minyomerus_caseyi_Clade	inferred
2018.Minyomerus_ampullaceus	!	2015.Minyomerus_aeriballux_Minyomerus_reburrus_Clade	inferred
2018.Minyomerus_ampullaceus	!	2015.Minyomerus_bulbifrons	inferred
2018.Minyomerus_ampullaceus	!	2015.Minyomerus_bulbifrons_Minyomerus_gravivultus_Clade	inferred
2018.Minyomerus_ampullaceus	!	2015.Minyomerus_bulbifrons_Minyomerus_politus_Clade	inferred
2018.Minyomerus_ampullaceus	!	2015.Minyomerus_bulbifrons_Minyomerus_puticulatus_Clade	inferred
2018.Minyomerus_ampullaceus	!	2015.Minyomerus_caseyi	inferred
2018.Minyomerus_ampullaceus	!	2015.Minyomerus_caseyi_Minyomerus_cracens_Clade	inferred
2018.Minyomerus_ampullaceus	!	2015.Minyomerus_caseyi_Minyomerus_trisetosus_Clade	inferred
2018.Minyomerus_ampullaceus	!	2015.Minyomerus_conicollis	inferred
2018.Minyomerus_ampullaceus	!	2015.Minyomerus_constrictus	inferred
2018.Minyomerus_ampullaceus	!	2015.Minyomerus_constrictus_Minyomerus_imberbus_Clade	inferred
2018.Minyomerus_ampullaceus	!	2015.Minyomerus_constrictus_Minyomerus_laticeps_Clade	inferred
2018.Minyomerus_ampullaceus	!	2015.Minyomerus_cracens	inferred
2018.Minyomerus_ampullaceus	!	2015.Minyomerus_gravivultus	inferred
2018.Minyomerus_ampullaceus	!	2015.Minyomerus_gravivultus_Minyomerus_griseus_Clade	inferred
2018.Minyomerus_ampullaceus	!	2015.Minyomerus_griseus	inferred
2018.Minyomerus_ampullaceus	!	2015.Minyomerus_griseus_Minyomerus_rutellirostris_Clade	inferred
2018.Minyomerus_ampullaceus	!	2015.Minyomerus_imberbus	inferred
2018.Minyomerus_ampullaceus	!	2015.Minyomerus_languidus	inferred
2018.Minyomerus_ampullaceus	!	2015.Minyomerus_laticeps	inferred
2018.Minyomerus_ampullaceus	!	2015.Minyomerus_microps	inferred
2018.Minyomerus_ampullaceus	!	2015.Minyomerus_politus	inferred
2018.Minyomerus_ampullaceus	!	2015.Minyomerus_puticulatus	inferred
2018.Minyomerus_ampullaceus	!	2015.Minyomerus_reburrus	inferred
2018.Minyomerus_ampullaceus	!	2015.Minyomerus_rutellirostris	inferred
2018.Minyomerus_ampullaceus	!	2015.Minyomerus_trisetosus	inferred
2018.Minyomerus_ampullaceus	{=	>	<	!	><}	2015.nc_Minyomerus	inferred
2018.Minyomerus_ampullaceus	{=	>	<	!	><}	2015.nc_Minyomerus_aeriballux_Minyomerus_microps_Clade	inferred
2018.Minyomerus_ampullaceus	{=	>	<	!	><}	2015.nc_Minyomerus_caseyi_Minyomerus_trisetosus_Clade	inferred
2018.Minyomerus_bulbifrons_Minyomerus_gravivultus_Clade	<	2015.Minyomerus	inferred
2018.Minyomerus_bulbifrons_Minyomerus_gravivultus_Clade	!	2015.Minyomerus_aeriballux	inferred
2018.Minyomerus_bulbifrons_Minyomerus_gravivultus_Clade	<	2015.Minyomerus_aeriballux_Minyomerus_bulbifrons_Clade	inferred
2018.Minyomerus_bulbifrons_Minyomerus_gravivultus_Clade	!	2015.Minyomerus_aeriballux_Minyomerus_caseyi_Clade	inferred
2018.Minyomerus_bulbifrons_Minyomerus_gravivultus_Clade	<	2015.Minyomerus_aeriballux_Minyomerus_conicollis_Clade	inferred
2018.Minyomerus_bulbifrons_Minyomerus_gravivultus_Clade	<	2015.Minyomerus_aeriballux_Minyomerus_languidus_Clade	inferred
2018.Minyomerus_bulbifrons_Minyomerus_gravivultus_Clade	<	2015.Minyomerus_aeriballux_Minyomerus_microps_Clade	inferred
2018.Minyomerus_bulbifrons_Minyomerus_gravivultus_Clade	!	2015.Minyomerus_aeriballux_Minyomerus_reburrus_Clade	inferred
2018.Minyomerus_bulbifrons_Minyomerus_gravivultus_Clade	>	2015.Minyomerus_bulbifrons	inferred
2018.Minyomerus_bulbifrons_Minyomerus_gravivultus_Clade	>	2015.Minyomerus_bulbifrons_Minyomerus_politus_Clade	inferred
2018.Minyomerus_bulbifrons_Minyomerus_gravivultus_Clade	>	2015.Minyomerus_bulbifrons_Minyomerus_puticulatus_Clade	inferred
2018.Minyomerus_bulbifrons_Minyomerus_gravivultus_Clade	!	2015.Minyomerus_caseyi	inferred
2018.Minyomerus_bulbifrons_Minyomerus_gravivultus_Clade	!	2015.Minyomerus_caseyi_Minyomerus_cracens_Clade	inferred
2018.Minyomerus_bulbifrons_Minyomerus_gravivultus_Clade	!	2015.Minyomerus_caseyi_Minyomerus_trisetosus_Clade	inferred
2018.Minyomerus_bulbifrons_Minyomerus_gravivultus_Clade	!	2015.Minyomerus_conicollis	inferred
2018.Minyomerus_bulbifrons_Minyomerus_gravivultus_Clade	!	2015.Minyomerus_constrictus	inferred
2018.Minyomerus_bulbifrons_Minyomerus_gravivultus_Clade	!	2015.Minyomerus_constrictus_Minyomerus_imberbus_Clade	inferred
2018.Minyomerus_bulbifrons_Minyomerus_gravivultus_Clade	!	2015.Minyomerus_constrictus_Minyomerus_laticeps_Clade	inferred
2018.Minyomerus_bulbifrons_Minyomerus_gravivultus_Clade	!	2015.Minyomerus_cracens	inferred
2018.Minyomerus_bulbifrons_Minyomerus_gravivultus_Clade	>	2015.Minyomerus_gravivultus	inferred
2018.Minyomerus_bulbifrons_Minyomerus_gravivultus_Clade	>	2015.Minyomerus_gravivultus_Minyomerus_griseus_Clade	inferred
2018.Minyomerus_bulbifrons_Minyomerus_gravivultus_Clade	>	2015.Minyomerus_griseus	inferred
2018.Minyomerus_bulbifrons_Minyomerus_gravivultus_Clade	>	2015.Minyomerus_griseus_Minyomerus_rutellirostris_Clade	inferred
2018.Minyomerus_bulbifrons_Minyomerus_gravivultus_Clade	!	2015.Minyomerus_imberbus	inferred
2018.Minyomerus_bulbifrons_Minyomerus_gravivultus_Clade	!	2015.Minyomerus_languidus	inferred
2018.Minyomerus_bulbifrons_Minyomerus_gravivultus_Clade	!	2015.Minyomerus_laticeps	inferred
2018.Minyomerus_bulbifrons_Minyomerus_gravivultus_Clade	!	2015.Minyomerus_microps	inferred
2018.Minyomerus_bulbifrons_Minyomerus_gravivultus_Clade	>	2015.Minyomerus_politus	inferred
2018.Minyomerus_bulbifrons_Minyomerus_gravivultus_Clade	>	2015.Minyomerus_puticulatus	inferred
2018.Minyomerus_bulbifrons_Minyomerus_gravivultus_Clade	!	2015.Minyomerus_reburrus	inferred
2018.Minyomerus_bulbifrons_Minyomerus_gravivultus_Clade	>	2015.Minyomerus_rutellirostris	inferred
2018.Minyomerus_bulbifrons_Minyomerus_gravivultus_Clade	!	2015.Minyomerus_trisetosus	inferred
2018.Minyomerus_bulbifrons_Minyomerus_gravivultus_Clade	{=	>	<	!	><}	2015.nc_Minyomerus	inferred
2018.Minyomerus_bulbifrons_Minyomerus_gravivultus_Clade	{=	>	<	!	><}	2015.nc_Minyomerus_aeriballux_Minyomerus_bulbifrons_Clade	inferred
2018.Minyomerus_bulbifrons_Minyomerus_gravivultus_Clade	{=	>	<	!	><}	2015.nc_Minyomerus_aeriballux_Minyomerus_microps_Clade	inferred
2018.Minyomerus_bulbifrons_Minyomerus_gravivultus_Clade	{=	>	<	!	><}	2015.nc_Minyomerus_caseyi_Minyomerus_trisetosus_Clade	inferred
2018.Minyomerus_bulbifrons_Minyomeus_caseyi_Clade	<	2015.Minyomerus	inferred
2018.Minyomerus_bulbifrons_Minyomeus_caseyi_Clade	!	2015.Minyomerus_aeriballux	inferred
2018.Minyomerus_bulbifrons_Minyomeus_caseyi_Clade	<	2015.Minyomerus_aeriballux_Minyomerus_bulbifrons_Clade	inferred
2018.Minyomerus_bulbifrons_Minyomeus_caseyi_Clade	><	2015.Minyomerus_aeriballux_Minyomerus_caseyi_Clade	inferred
2018.Minyomerus_bulbifrons_Minyomeus_caseyi_Clade	<	2015.Minyomerus_aeriballux_Minyomerus_conicollis_Clade	inferred
2018.Minyomerus_bulbifrons_Minyomeus_caseyi_Clade	<	2015.Minyomerus_aeriballux_Minyomerus_languidus_Clade	inferred
2018.Minyomerus_bulbifrons_Minyomeus_caseyi_Clade	<	2015.Minyomerus_aeriballux_Minyomerus_microps_Clade	inferred
2018.Minyomerus_bulbifrons_Minyomeus_caseyi_Clade	!	2015.Minyomerus_aeriballux_Minyomerus_reburrus_Clade	inferred
2018.Minyomerus_bulbifrons_Minyomeus_caseyi_Clade	>	2015.Minyomerus_bulbifrons	inferred
2018.Minyomerus_bulbifrons_Minyomeus_caseyi_Clade	>	2015.Minyomerus_bulbifrons_Minyomerus_gravivultus_Clade	inferred
2018.Minyomerus_bulbifrons_Minyomeus_caseyi_Clade	>	2015.Minyomerus_bulbifrons_Minyomerus_politus_Clade	inferred
2018.Minyomerus_bulbifrons_Minyomeus_caseyi_Clade	>	2015.Minyomerus_bulbifrons_Minyomerus_puticulatus_Clade	inferred
2018.Minyomerus_bulbifrons_Minyomeus_caseyi_Clade	>	2015.Minyomerus_caseyi	inferred
2018.Minyomerus_bulbifrons_Minyomeus_caseyi_Clade	><	2015.Minyomerus_caseyi_Minyomerus_cracens_Clade	inferred
2018.Minyomerus_bulbifrons_Minyomeus_caseyi_Clade	>	2015.Minyomerus_caseyi_Minyomerus_trisetosus_Clade	inferred
2018.Minyomerus_bulbifrons_Minyomeus_caseyi_Clade	!	2015.Minyomerus_conicollis	inferred
2018.Minyomerus_bulbifrons_Minyomeus_caseyi_Clade	!	2015.Minyomerus_constrictus	inferred
2018.Minyomerus_bulbifrons_Minyomeus_caseyi_Clade	!	2015.Minyomerus_constrictus_Minyomerus_imberbus_Clade	inferred
2018.Minyomerus_bulbifrons_Minyomeus_caseyi_Clade	!	2015.Minyomerus_constrictus_Minyomerus_laticeps_Clade	inferred
2018.Minyomerus_bulbifrons_Minyomeus_caseyi_Clade	!	2015.Minyomerus_cracens	inferred
2018.Minyomerus_bulbifrons_Minyomeus_caseyi_Clade	>	2015.Minyomerus_gravivultus	inferred
2018.Minyomerus_bulbifrons_Minyomeus_caseyi_Clade	>	2015.Minyomerus_gravivultus_Minyomerus_griseus_Clade	inferred
2018.Minyomerus_bulbifrons_Minyomeus_caseyi_Clade	>	2015.Minyomerus_griseus	inferred
2018.Minyomerus_bulbifrons_Minyomeus_caseyi_Clade	>	2015.Minyomerus_griseus_Minyomerus_rutellirostris_Clade	inferred
2018.Minyomerus_bulbifrons_Minyomeus_caseyi_Clade	!	2015.Minyomerus_imberbus	inferred
2018.Minyomerus_bulbifrons_Minyomeus_caseyi_Clade	!	2015.Minyomerus_languidus	inferred
2018.Minyomerus_bulbifrons_Minyomeus_caseyi_Clade	!	2015.Minyomerus_laticeps	inferred
2018.Minyomerus_bulbifrons_Minyomeus_caseyi_Clade	!	2015.Minyomerus_microps	inferred
2018.Minyomerus_bulbifrons_Minyomeus_caseyi_Clade	>	2015.Minyomerus_politus	inferred
2018.Minyomerus_bulbifrons_Minyomeus_caseyi_Clade	>	2015.Minyomerus_puticulatus	inferred
2018.Minyomerus_bulbifrons_Minyomeus_caseyi_Clade	!	2015.Minyomerus_reburrus	inferred
2018.Minyomerus_bulbifrons_Minyomeus_caseyi_Clade	>	2015.Minyomerus_rutellirostris	inferred
2018.Minyomerus_bulbifrons_Minyomeus_caseyi_Clade	>	2015.Minyomerus_trisetosus	inferred
2018.Minyomerus_bulbifrons_Minyomeus_caseyi_Clade	{=	>	<	!	><}	2015.nc_Minyomerus	inferred
2018.Minyomerus_bulbifrons_Minyomeus_caseyi_Clade	{=	>	<	!	><}	2015.nc_Minyomerus_aeriballux_Minyomerus_bulbifrons_Clade	inferred
2018.Minyomerus_bulbifrons_Minyomeus_caseyi_Clade	{=	>	<	!	><}	2015.nc_Minyomerus_aeriballux_Minyomerus_microps_Clade	inferred
2018.Minyomerus_bulbifrons_Minyomeus_caseyi_Clade	{=	>	<	!	><}	2015.nc_Minyomerus_caseyi_Minyomerus_trisetosus_Clade	inferred
2018.Minyomerus_caseyi_Minyomerus_franko_Clade	<	2015.Minyomerus	inferred
2018.Minyomerus_caseyi_Minyomerus_franko_Clade	!	2015.Minyomerus_aeriballux	inferred
2018.Minyomerus_caseyi_Minyomerus_franko_Clade	<	2015.Minyomerus_aeriballux_Minyomerus_bulbifrons_Clade	inferred
2018.Minyomerus_caseyi_Minyomerus_franko_Clade	<	2015.Minyomerus_aeriballux_Minyomerus_caseyi_Clade	inferred
2018.Minyomerus_caseyi_Minyomerus_franko_Clade	<	2015.Minyomerus_aeriballux_Minyomerus_conicollis_Clade	inferred
2018.Minyomerus_caseyi_Minyomerus_franko_Clade	<	2015.Minyomerus_aeriballux_Minyomerus_languidus_Clade	inferred
2018.Minyomerus_caseyi_Minyomerus_franko_Clade	<	2015.Minyomerus_aeriballux_Minyomerus_microps_Clade	inferred
2018.Minyomerus_caseyi_Minyomerus_franko_Clade	!	2015.Minyomerus_aeriballux_Minyomerus_reburrus_Clade	inferred
2018.Minyomerus_caseyi_Minyomerus_franko_Clade	!	2015.Minyomerus_bulbifrons	inferred
2018.Minyomerus_caseyi_Minyomerus_franko_Clade	!	2015.Minyomerus_bulbifrons_Minyomerus_gravivultus_Clade	inferred
2018.Minyomerus_caseyi_Minyomerus_franko_Clade	!	2015.Minyomerus_bulbifrons_Minyomerus_politus_Clade	inferred
2018.Minyomerus_caseyi_Minyomerus_franko_Clade	!	2015.Minyomerus_bulbifrons_Minyomerus_puticulatus_Clade	inferred
2018.Minyomerus_caseyi_Minyomerus_franko_Clade	>	2015.Minyomerus_caseyi	inferred
2018.Minyomerus_caseyi_Minyomerus_franko_Clade	<	2015.Minyomerus_caseyi_Minyomerus_cracens_Clade	inferred
2018.Minyomerus_caseyi_Minyomerus_franko_Clade	!	2015.Minyomerus_conicollis	inferred
2018.Minyomerus_caseyi_Minyomerus_franko_Clade	!	2015.Minyomerus_constrictus	inferred
2018.Minyomerus_caseyi_Minyomerus_franko_Clade	!	2015.Minyomerus_constrictus_Minyomerus_imberbus_Clade	inferred
2018.Minyomerus_caseyi_Minyomerus_franko_Clade	!	2015.Minyomerus_constrictus_Minyomerus_laticeps_Clade	inferred
2018.Minyomerus_caseyi_Minyomerus_franko_Clade	!	2015.Minyomerus_cracens	inferred
2018.Minyomerus_caseyi_Minyomerus_franko_Clade	!	2015.Minyomerus_gravivultus	inferred
2018.Minyomerus_caseyi_Minyomerus_franko_Clade	!	2015.Minyomerus_gravivultus_Minyomerus_griseus_Clade	inferred
2018.Minyomerus_caseyi_Minyomerus_franko_Clade	!	2015.Minyomerus_griseus	inferred
2018.Minyomerus_caseyi_Minyomerus_franko_Clade	!	2015.Minyomerus_griseus_Minyomerus_rutellirostris_Clade	inferred
2018.Minyomerus_caseyi_Minyomerus_franko_Clade	!	2015.Minyomerus_imberbus	inferred
2018.Minyomerus_caseyi_Minyomerus_franko_Clade	!	2015.Minyomerus_languidus	inferred
2018.Minyomerus_caseyi_Minyomerus_franko_Clade	!	2015.Minyomerus_laticeps	inferred
2018.Minyomerus_caseyi_Minyomerus_franko_Clade	!	2015.Minyomerus_microps	inferred
2018.Minyomerus_caseyi_Minyomerus_franko_Clade	!	2015.Minyomerus_politus	inferred
2018.Minyomerus_caseyi_Minyomerus_franko_Clade	!	2015.Minyomerus_puticulatus	inferred
2018.Minyomerus_caseyi_Minyomerus_franko_Clade	!	2015.Minyomerus_reburrus	inferred
2018.Minyomerus_caseyi_Minyomerus_franko_Clade	!	2015.Minyomerus_rutellirostris	inferred
2018.Minyomerus_caseyi_Minyomerus_franko_Clade	>	2015.Minyomerus_trisetosus	inferred
2018.Minyomerus_caseyi_Minyomerus_franko_Clade	{=	>	<	!	><}	2015.nc_Minyomerus	inferred
2018.Minyomerus_caseyi_Minyomerus_franko_Clade	{=	>	<	!	><}	2015.nc_Minyomerus_aeriballux_Minyomerus_bulbifrons_Clade	inferred
2018.Minyomerus_caseyi_Minyomerus_franko_Clade	{=	>	<	!	><}	2015.nc_Minyomerus_aeriballux_Minyomerus_microps_Clade	inferred
2018.Minyomerus_caseyi_Minyomerus_franko_Clade	{=	>	<	!	><}	2015.nc_Minyomerus_caseyi_Minyomerus_trisetosus_Clade	inferred
2018.Minyomerus_caseyi_Minyomerus_trisetosus_Clade	!	2015.Minyomerus_aeriballux	inferred
2018.Minyomerus_caseyi_Minyomerus_trisetosus_Clade	!	2015.Minyomerus_aeriballux_Minyomerus_reburrus_Clade	inferred
2018.Minyomerus_caseyi_Minyomerus_trisetosus_Clade	!	2015.Minyomerus_bulbifrons	inferred
2018.Minyomerus_caseyi_Minyomerus_trisetosus_Clade	!	2015.Minyomerus_bulbifrons_Minyomerus_gravivultus_Clade	inferred
2018.Minyomerus_caseyi_Minyomerus_trisetosus_Clade	!	2015.Minyomerus_bulbifrons_Minyomerus_politus_Clade	inferred
2018.Minyomerus_caseyi_Minyomerus_trisetosus_Clade	!	2015.Minyomerus_bulbifrons_Minyomerus_puticulatus_Clade	inferred
2018.Minyomerus_caseyi_Minyomerus_trisetosus_Clade	>	2015.Minyomerus_caseyi	inferred
2018.Minyomerus_caseyi_Minyomerus_trisetosus_Clade	!	2015.Minyomerus_conicollis	inferred
2018.Minyomerus_caseyi_Minyomerus_trisetosus_Clade	!	2015.Minyomerus_constrictus	inferred
2018.Minyomerus_caseyi_Minyomerus_trisetosus_Clade	!	2015.Minyomerus_constrictus_Minyomerus_imberbus_Clade	inferred
2018.Minyomerus_caseyi_Minyomerus_trisetosus_Clade	!	2015.Minyomerus_constrictus_Minyomerus_laticeps_Clade	inferred
2018.Minyomerus_caseyi_Minyomerus_trisetosus_Clade	!	2015.Minyomerus_cracens	inferred
2018.Minyomerus_caseyi_Minyomerus_trisetosus_Clade	!	2015.Minyomerus_gravivultus	inferred
2018.Minyomerus_caseyi_Minyomerus_trisetosus_Clade	!	2015.Minyomerus_gravivultus_Minyomerus_griseus_Clade	inferred
2018.Minyomerus_caseyi_Minyomerus_trisetosus_Clade	!	2015.Minyomerus_griseus	inferred
2018.Minyomerus_caseyi_Minyomerus_trisetosus_Clade	!	2015.Minyomerus_griseus_Minyomerus_rutellirostris_Clade	inferred
2018.Minyomerus_caseyi_Minyomerus_trisetosus_Clade	!	2015.Minyomerus_imberbus	inferred
2018.Minyomerus_caseyi_Minyomerus_trisetosus_Clade	!	2015.Minyomerus_languidus	inferred
2018.Minyomerus_caseyi_Minyomerus_trisetosus_Clade	!	2015.Minyomerus_laticeps	inferred
2018.Minyomerus_caseyi_Minyomerus_trisetosus_Clade	!	2015.Minyomerus_microps	inferred
2018.Minyomerus_caseyi_Minyomerus_trisetosus_Clade	!	2015.Minyomerus_politus	inferred
2018.Minyomerus_caseyi_Minyomerus_trisetosus_Clade	!	2015.Minyomerus_puticulatus	inferred
2018.Minyomerus_caseyi_Minyomerus_trisetosus_Clade	!	2015.Minyomerus_reburrus	inferred
2018.Minyomerus_caseyi_Minyomerus_trisetosus_Clade	!	2015.Minyomerus_rutellirostris	inferred
2018.Minyomerus_caseyi_Minyomerus_trisetosus_Clade	>	2015.Minyomerus_trisetosus	inferred
2018.Minyomerus_caseyi_Minyomerus_trisetosus_Clade	{=	>	<	!	><}	2015.nc_Minyomerus	inferred
2018.Minyomerus_caseyi_Minyomerus_trisetosus_Clade	{=	>	<	!	><}	2015.nc_Minyomerus_aeriballux_Minyomerus_bulbifrons_Clade	inferred
2018.Minyomerus_caseyi_Minyomerus_trisetosus_Clade	{=	>	<	!	><}	2015.nc_Minyomerus_aeriballux_Minyomerus_microps_Clade	inferred
2018.Minyomerus_caseyi_Minyomerus_trisetosus_Clade	{=	>	<	!	><}	2015.nc_Minyomerus_caseyi_Minyomerus_trisetosus_Clade	inferred
2018.Minyomerus_constrictus_Minyomerus_laticeps_Clade	<	2015.Minyomerus	inferred
2018.Minyomerus_constrictus_Minyomerus_laticeps_Clade	!	2015.Minyomerus_aeriballux	inferred
2018.Minyomerus_constrictus_Minyomerus_laticeps_Clade	!	2015.Minyomerus_aeriballux_Minyomerus_bulbifrons_Clade	inferred
2018.Minyomerus_constrictus_Minyomerus_laticeps_Clade	!	2015.Minyomerus_aeriballux_Minyomerus_caseyi_Clade	inferred
2018.Minyomerus_constrictus_Minyomerus_laticeps_Clade	!	2015.Minyomerus_aeriballux_Minyomerus_conicollis_Clade	inferred
2018.Minyomerus_constrictus_Minyomerus_laticeps_Clade	!	2015.Minyomerus_aeriballux_Minyomerus_languidus_Clade	inferred
2018.Minyomerus_constrictus_Minyomerus_laticeps_Clade	!	2015.Minyomerus_aeriballux_Minyomerus_microps_Clade	inferred
2018.Minyomerus_constrictus_Minyomerus_laticeps_Clade	!	2015.Minyomerus_aeriballux_Minyomerus_reburrus_Clade	inferred
2018.Minyomerus_constrictus_Minyomerus_laticeps_Clade	!	2015.Minyomerus_bulbifrons	inferred
2018.Minyomerus_constrictus_Minyomerus_laticeps_Clade	!	2015.Minyomerus_bulbifrons_Minyomerus_gravivultus_Clade	inferred
2018.Minyomerus_constrictus_Minyomerus_laticeps_Clade	!	2015.Minyomerus_bulbifrons_Minyomerus_politus_Clade	inferred
2018.Minyomerus_constrictus_Minyomerus_laticeps_Clade	!	2015.Minyomerus_bulbifrons_Minyomerus_puticulatus_Clade	inferred
2018.Minyomerus_constrictus_Minyomerus_laticeps_Clade	!	2015.Minyomerus_caseyi	inferred
2018.Minyomerus_constrictus_Minyomerus_laticeps_Clade	!	2015.Minyomerus_caseyi_Minyomerus_cracens_Clade	inferred
2018.Minyomerus_constrictus_Minyomerus_laticeps_Clade	!	2015.Minyomerus_caseyi_Minyomerus_trisetosus_Clade	inferred
2018.Minyomerus_constrictus_Minyomerus_laticeps_Clade	!	2015.Minyomerus_conicollis	inferred
2018.Minyomerus_constrictus_Minyomerus_laticeps_Clade	>	2015.Minyomerus_constrictus	inferred
2018.Minyomerus_constrictus_Minyomerus_laticeps_Clade	<	2015.Minyomerus_constrictus_Minyomerus_imberbus_Clade	inferred
2018.Minyomerus_constrictus_Minyomerus_laticeps_Clade	!	2015.Minyomerus_cracens	inferred
2018.Minyomerus_constrictus_Minyomerus_laticeps_Clade	!	2015.Minyomerus_gravivultus	inferred
2018.Minyomerus_constrictus_Minyomerus_laticeps_Clade	!	2015.Minyomerus_gravivultus_Minyomerus_griseus_Clade	inferred
2018.Minyomerus_constrictus_Minyomerus_laticeps_Clade	!	2015.Minyomerus_griseus	inferred
2018.Minyomerus_constrictus_Minyomerus_laticeps_Clade	!	2015.Minyomerus_griseus_Minyomerus_rutellirostris_Clade	inferred
2018.Minyomerus_constrictus_Minyomerus_laticeps_Clade	!	2015.Minyomerus_imberbus	inferred
2018.Minyomerus_constrictus_Minyomerus_laticeps_Clade	!	2015.Minyomerus_languidus	inferred
2018.Minyomerus_constrictus_Minyomerus_laticeps_Clade	>	2015.Minyomerus_laticeps	inferred
2018.Minyomerus_constrictus_Minyomerus_laticeps_Clade	!	2015.Minyomerus_microps	inferred
2018.Minyomerus_constrictus_Minyomerus_laticeps_Clade	!	2015.Minyomerus_politus	inferred
2018.Minyomerus_constrictus_Minyomerus_laticeps_Clade	!	2015.Minyomerus_puticulatus	inferred
2018.Minyomerus_constrictus_Minyomerus_laticeps_Clade	!	2015.Minyomerus_reburrus	inferred
2018.Minyomerus_constrictus_Minyomerus_laticeps_Clade	!	2015.Minyomerus_rutellirostris	inferred
2018.Minyomerus_constrictus_Minyomerus_laticeps_Clade	!	2015.Minyomerus_trisetosus	inferred
2018.Minyomerus_constrictus_Minyomerus_laticeps_Clade	{=	>	<	!	><}	2015.nc_Minyomerus	inferred
2018.Minyomerus_constrictus_Minyomerus_laticeps_Clade	{=	>	<	!	><}	2015.nc_Minyomerus_aeriballux_Minyomerus_bulbifrons_Clade	inferred
2018.Minyomerus_constrictus_Minyomerus_laticeps_Clade	{=	>	<	!	><}	2015.nc_Minyomerus_aeriballux_Minyomerus_microps_Clade	inferred
2018.Minyomerus_constrictus_Minyomerus_laticeps_Clade	{=	>	<	!	><}	2015.nc_Minyomerus_caseyi_Minyomerus_trisetosus_Clade	inferred
2018.Minyomerus_franko	!	2015.Minyomerus_aeriballux	inferred
2018.Minyomerus_franko	!	2015.Minyomerus_aeriballux_Minyomerus_reburrus_Clade	inferred
2018.Minyomerus_franko	!	2015.Minyomerus_bulbifrons	inferred
2018.Minyomerus_franko	!	2015.Minyomerus_bulbifrons_Minyomerus_gravivultus_Clade	inferred
2018.Minyomerus_franko	!	2015.Minyomerus_bulbifrons_Minyomerus_politus_Clade	inferred
2018.Minyomerus_franko	!	2015.Minyomerus_bulbifrons_Minyomerus_puticulatus_Clade	inferred
2018.Minyomerus_franko	!	2015.Minyomerus_caseyi	inferred
2018.Minyomerus_franko	!	2015.Minyomerus_conicollis	inferred
2018.Minyomerus_franko	!	2015.Minyomerus_constrictus	inferred
2018.Minyomerus_franko	!	2015.Minyomerus_constrictus_Minyomerus_imberbus_Clade	inferred
2018.Minyomerus_franko	!	2015.Minyomerus_constrictus_Minyomerus_laticeps_Clade	inferred
2018.Minyomerus_franko	!	2015.Minyomerus_cracens	inferred
2018.Minyomerus_franko	!	2015.Minyomerus_gravivultus	inferred
2018.Minyomerus_franko	!	2015.Minyomerus_gravivultus_Minyomerus_griseus_Clade	inferred
2018.Minyomerus_franko	!	2015.Minyomerus_griseus	inferred
2018.Minyomerus_franko	!	2015.Minyomerus_griseus_Minyomerus_rutellirostris_Clade	inferred
2018.Minyomerus_franko	!	2015.Minyomerus_imberbus	inferred
2018.Minyomerus_franko	!	2015.Minyomerus_languidus	inferred
2018.Minyomerus_franko	!	2015.Minyomerus_laticeps	inferred
2018.Minyomerus_franko	!	2015.Minyomerus_microps	inferred
2018.Minyomerus_franko	!	2015.Minyomerus_politus	inferred
2018.Minyomerus_franko	!	2015.Minyomerus_puticulatus	inferred
2018.Minyomerus_franko	!	2015.Minyomerus_reburrus	inferred
2018.Minyomerus_franko	!	2015.Minyomerus_rutellirostris	inferred
2018.Minyomerus_franko	!	2015.Minyomerus_trisetosus	inferred
2018.Minyomerus_franko	{=	>	<	!	><}	2015.nc_Minyomerus	inferred
2018.Minyomerus_franko	{=	>	<	!	><}	2015.nc_Minyomerus_aeriballux_Minyomerus_bulbifrons_Clade	inferred
2018.Minyomerus_franko	{=	>	<	!	><}	2015.nc_Minyomerus_aeriballux_Minyomerus_microps_Clade	inferred
2018.Minyomerus_imberbus_Minyomerus_sculptilis_Clade	<	2015.Minyomerus	inferred
2018.Minyomerus_imberbus_Minyomerus_sculptilis_Clade	!	2015.Minyomerus_aeriballux	inferred
2018.Minyomerus_imberbus_Minyomerus_sculptilis_Clade	!	2015.Minyomerus_aeriballux_Minyomerus_bulbifrons_Clade	inferred
2018.Minyomerus_imberbus_Minyomerus_sculptilis_Clade	!	2015.Minyomerus_aeriballux_Minyomerus_caseyi_Clade	inferred
2018.Minyomerus_imberbus_Minyomerus_sculptilis_Clade	!	2015.Minyomerus_aeriballux_Minyomerus_conicollis_Clade	inferred
2018.Minyomerus_imberbus_Minyomerus_sculptilis_Clade	!	2015.Minyomerus_aeriballux_Minyomerus_languidus_Clade	inferred
2018.Minyomerus_imberbus_Minyomerus_sculptilis_Clade	!	2015.Minyomerus_aeriballux_Minyomerus_microps_Clade	inferred
2018.Minyomerus_imberbus_Minyomerus_sculptilis_Clade	!	2015.Minyomerus_aeriballux_Minyomerus_reburrus_Clade	inferred
2018.Minyomerus_imberbus_Minyomerus_sculptilis_Clade	!	2015.Minyomerus_bulbifrons	inferred
2018.Minyomerus_imberbus_Minyomerus_sculptilis_Clade	!	2015.Minyomerus_bulbifrons_Minyomerus_gravivultus_Clade	inferred
2018.Minyomerus_imberbus_Minyomerus_sculptilis_Clade	!	2015.Minyomerus_bulbifrons_Minyomerus_politus_Clade	inferred
2018.Minyomerus_imberbus_Minyomerus_sculptilis_Clade	!	2015.Minyomerus_bulbifrons_Minyomerus_puticulatus_Clade	inferred
2018.Minyomerus_imberbus_Minyomerus_sculptilis_Clade	!	2015.Minyomerus_caseyi	inferred
2018.Minyomerus_imberbus_Minyomerus_sculptilis_Clade	!	2015.Minyomerus_caseyi_Minyomerus_cracens_Clade	inferred
2018.Minyomerus_imberbus_Minyomerus_sculptilis_Clade	!	2015.Minyomerus_caseyi_Minyomerus_trisetosus_Clade	inferred
2018.Minyomerus_imberbus_Minyomerus_sculptilis_Clade	!	2015.Minyomerus_conicollis	inferred
2018.Minyomerus_imberbus_Minyomerus_sculptilis_Clade	!	2015.Minyomerus_constrictus	inferred
2018.Minyomerus_imberbus_Minyomerus_sculptilis_Clade	><	2015.Minyomerus_constrictus_Minyomerus_imberbus_Clade	inferred
2018.Minyomerus_imberbus_Minyomerus_sculptilis_Clade	!	2015.Minyomerus_constrictus_Minyomerus_laticeps_Clade	inferred
2018.Minyomerus_imberbus_Minyomerus_sculptilis_Clade	!	2015.Minyomerus_cracens	inferred
2018.Minyomerus_imberbus_Minyomerus_sculptilis_Clade	!	2015.Minyomerus_gravivultus	inferred
2018.Minyomerus_imberbus_Minyomerus_sculptilis_Clade	!	2015.Minyomerus_gravivultus_Minyomerus_griseus_Clade	inferred
2018.Minyomerus_imberbus_Minyomerus_sculptilis_Clade	!	2015.Minyomerus_griseus	inferred
2018.Minyomerus_imberbus_Minyomerus_sculptilis_Clade	!	2015.Minyomerus_griseus_Minyomerus_rutellirostris_Clade	inferred
2018.Minyomerus_imberbus_Minyomerus_sculptilis_Clade	!	2015.Minyomerus_languidus	inferred
2018.Minyomerus_imberbus_Minyomerus_sculptilis_Clade	!	2015.Minyomerus_laticeps	inferred
2018.Minyomerus_imberbus_Minyomerus_sculptilis_Clade	!	2015.Minyomerus_microps	inferred
2018.Minyomerus_imberbus_Minyomerus_sculptilis_Clade	!	2015.Minyomerus_politus	inferred
2018.Minyomerus_imberbus_Minyomerus_sculptilis_Clade	!	2015.Minyomerus_puticulatus	inferred
2018.Minyomerus_imberbus_Minyomerus_sculptilis_Clade	!	2015.Minyomerus_reburrus	inferred
2018.Minyomerus_imberbus_Minyomerus_sculptilis_Clade	!	2015.Minyomerus_rutellirostris	inferred
2018.Minyomerus_imberbus_Minyomerus_sculptilis_Clade	!	2015.Minyomerus_trisetosus	inferred
2018.Minyomerus_imberbus_Minyomerus_sculptilis_Clade	{=	>	<	!	><}	2015.nc_Minyomerus	inferred
2018.Minyomerus_imberbus_Minyomerus_sculptilis_Clade	{=	>	<	!	><}	2015.nc_Minyomerus_aeriballux_Minyomerus_bulbifrons_Clade	inferred
2018.Minyomerus_imberbus_Minyomerus_sculptilis_Clade	{=	>	<	!	><}	2015.nc_Minyomerus_aeriballux_Minyomerus_microps_Clade	inferred
2018.Minyomerus_imberbus_Minyomerus_sculptilis_Clade	{=	>	<	!	><}	2015.nc_Minyomerus_caseyi_Minyomerus_trisetosus_Clade	inferred
2018.Minyomerus_microps_Minyomerus_tylotos_Clade	<	2015.Minyomerus	inferred
2018.Minyomerus_microps_Minyomerus_tylotos_Clade	!	2015.Minyomerus_aeriballux	inferred
2018.Minyomerus_microps_Minyomerus_tylotos_Clade	!	2015.Minyomerus_aeriballux_Minyomerus_bulbifrons_Clade	inferred
2018.Minyomerus_microps_Minyomerus_tylotos_Clade	!	2015.Minyomerus_aeriballux_Minyomerus_caseyi_Clade	inferred
2018.Minyomerus_microps_Minyomerus_tylotos_Clade	<	2015.Minyomerus_aeriballux_Minyomerus_conicollis_Clade	inferred
2018.Minyomerus_microps_Minyomerus_tylotos_Clade	<	2015.Minyomerus_aeriballux_Minyomerus_languidus_Clade	inferred
2018.Minyomerus_microps_Minyomerus_tylotos_Clade	<	2015.Minyomerus_aeriballux_Minyomerus_microps_Clade	inferred
2018.Minyomerus_microps_Minyomerus_tylotos_Clade	!	2015.Minyomerus_aeriballux_Minyomerus_reburrus_Clade	inferred
2018.Minyomerus_microps_Minyomerus_tylotos_Clade	!	2015.Minyomerus_bulbifrons	inferred
2018.Minyomerus_microps_Minyomerus_tylotos_Clade	!	2015.Minyomerus_bulbifrons_Minyomerus_gravivultus_Clade	inferred
2018.Minyomerus_microps_Minyomerus_tylotos_Clade	!	2015.Minyomerus_bulbifrons_Minyomerus_politus_Clade	inferred
2018.Minyomerus_microps_Minyomerus_tylotos_Clade	!	2015.Minyomerus_bulbifrons_Minyomerus_puticulatus_Clade	inferred
2018.Minyomerus_microps_Minyomerus_tylotos_Clade	!	2015.Minyomerus_caseyi	inferred
2018.Minyomerus_microps_Minyomerus_tylotos_Clade	!	2015.Minyomerus_caseyi_Minyomerus_cracens_Clade	inferred
2018.Minyomerus_microps_Minyomerus_tylotos_Clade	!	2015.Minyomerus_caseyi_Minyomerus_trisetosus_Clade	inferred
2018.Minyomerus_microps_Minyomerus_tylotos_Clade	!	2015.Minyomerus_conicollis	inferred
2018.Minyomerus_microps_Minyomerus_tylotos_Clade	!	2015.Minyomerus_constrictus	inferred
2018.Minyomerus_microps_Minyomerus_tylotos_Clade	!	2015.Minyomerus_constrictus_Minyomerus_imberbus_Clade	inferred
2018.Minyomerus_microps_Minyomerus_tylotos_Clade	!	2015.Minyomerus_constrictus_Minyomerus_laticeps_Clade	inferred
2018.Minyomerus_microps_Minyomerus_tylotos_Clade	!	2015.Minyomerus_cracens	inferred
2018.Minyomerus_microps_Minyomerus_tylotos_Clade	!	2015.Minyomerus_gravivultus	inferred
2018.Minyomerus_microps_Minyomerus_tylotos_Clade	!	2015.Minyomerus_gravivultus_Minyomerus_griseus_Clade	inferred
2018.Minyomerus_microps_Minyomerus_tylotos_Clade	!	2015.Minyomerus_griseus	inferred
2018.Minyomerus_microps_Minyomerus_tylotos_Clade	!	2015.Minyomerus_griseus_Minyomerus_rutellirostris_Clade	inferred
2018.Minyomerus_microps_Minyomerus_tylotos_Clade	!	2015.Minyomerus_imberbus	inferred
2018.Minyomerus_microps_Minyomerus_tylotos_Clade	!	2015.Minyomerus_languidus	inferred
2018.Minyomerus_microps_Minyomerus_tylotos_Clade	!	2015.Minyomerus_laticeps	inferred
2018.Minyomerus_microps_Minyomerus_tylotos_Clade	!	2015.Minyomerus_politus	inferred
2018.Minyomerus_microps_Minyomerus_tylotos_Clade	!	2015.Minyomerus_puticulatus	inferred
2018.Minyomerus_microps_Minyomerus_tylotos_Clade	!	2015.Minyomerus_reburrus	inferred
2018.Minyomerus_microps_Minyomerus_tylotos_Clade	!	2015.Minyomerus_rutellirostris	inferred
2018.Minyomerus_microps_Minyomerus_tylotos_Clade	!	2015.Minyomerus_trisetosus	inferred
2018.Minyomerus_microps_Minyomerus_tylotos_Clade	{=	>	<	!	><}	2015.nc_Minyomerus	inferred
2018.Minyomerus_microps_Minyomerus_tylotos_Clade	{=	>	<	!	><}	2015.nc_Minyomerus_aeriballux_Minyomerus_bulbifrons_Clade	inferred
2018.Minyomerus_microps_Minyomerus_tylotos_Clade	{=	>	<	!	><}	2015.nc_Minyomerus_aeriballux_Minyomerus_microps_Clade	inferred
2018.Minyomerus_microps_Minyomerus_tylotos_Clade	{=	>	<	!	><}	2015.nc_Minyomerus_caseyi_Minyomerus_trisetosus_Clade	inferred
2018.Minyomerus_sculptilis	!	2015.Minyomerus_aeriballux	inferred
2018.Minyomerus_sculptilis	!	2015.Minyomerus_aeriballux_Minyomerus_bulbifrons_Clade	inferred
2018.Minyomerus_sculptilis	!	2015.Minyomerus_aeriballux_Minyomerus_caseyi_Clade	inferred
2018.Minyomerus_sculptilis	!	2015.Minyomerus_aeriballux_Minyomerus_conicollis_Clade	inferred
2018.Minyomerus_sculptilis	!	2015.Minyomerus_aeriballux_Minyomerus_languidus_Clade	inferred
2018.Minyomerus_sculptilis	!	2015.Minyomerus_aeriballux_Minyomerus_microps_Clade	inferred
2018.Minyomerus_sculptilis	!	2015.Minyomerus_aeriballux_Minyomerus_reburrus_Clade	inferred
2018.Minyomerus_sculptilis	!	2015.Minyomerus_bulbifrons	inferred
2018.Minyomerus_sculptilis	!	2015.Minyomerus_bulbifrons_Minyomerus_gravivultus_Clade	inferred
2018.Minyomerus_sculptilis	!	2015.Minyomerus_bulbifrons_Minyomerus_politus_Clade	inferred
2018.Minyomerus_sculptilis	!	2015.Minyomerus_bulbifrons_Minyomerus_puticulatus_Clade	inferred
2018.Minyomerus_sculptilis	!	2015.Minyomerus_caseyi	inferred
2018.Minyomerus_sculptilis	!	2015.Minyomerus_caseyi_Minyomerus_cracens_Clade	inferred
2018.Minyomerus_sculptilis	!	2015.Minyomerus_caseyi_Minyomerus_trisetosus_Clade	inferred
2018.Minyomerus_sculptilis	!	2015.Minyomerus_conicollis	inferred
2018.Minyomerus_sculptilis	!	2015.Minyomerus_constrictus	inferred
2018.Minyomerus_sculptilis	!	2015.Minyomerus_constrictus_Minyomerus_imberbus_Clade	inferred
2018.Minyomerus_sculptilis	!	2015.Minyomerus_constrictus_Minyomerus_laticeps_Clade	inferred
2018.Minyomerus_sculptilis	!	2015.Minyomerus_cracens	inferred
2018.Minyomerus_sculptilis	!	2015.Minyomerus_gravivultus	inferred
2018.Minyomerus_sculptilis	!	2015.Minyomerus_gravivultus_Minyomerus_griseus_Clade	inferred
2018.Minyomerus_sculptilis	!	2015.Minyomerus_griseus	inferred
2018.Minyomerus_sculptilis	!	2015.Minyomerus_griseus_Minyomerus_rutellirostris_Clade	inferred
2018.Minyomerus_sculptilis	!	2015.Minyomerus_languidus	inferred
2018.Minyomerus_sculptilis	!	2015.Minyomerus_laticeps	inferred
2018.Minyomerus_sculptilis	!	2015.Minyomerus_microps	inferred
2018.Minyomerus_sculptilis	!	2015.Minyomerus_politus	inferred
2018.Minyomerus_sculptilis	!	2015.Minyomerus_puticulatus	inferred
2018.Minyomerus_sculptilis	!	2015.Minyomerus_reburrus	inferred
2018.Minyomerus_sculptilis	!	2015.Minyomerus_rutellirostris	inferred
2018.Minyomerus_sculptilis	!	2015.Minyomerus_trisetosus	inferred
2018.Minyomerus_sculptilis	{=	>	<	!	><}	2015.nc_Minyomerus_aeriballux_Minyomerus_bulbifrons_Clade	inferred
2018.Minyomerus_sculptilis	{=	>	<	!	><}	2015.nc_Minyomerus_aeriballux_Minyomerus_microps_Clade	inferred
2018.Minyomerus_sculptilis	{=	>	<	!	><}	2015.nc_Minyomerus_caseyi_Minyomerus_trisetosus_Clade	inferred
2018.Minyomerus_tylotos	!	2015.Minyomerus_aeriballux	inferred
2018.Minyomerus_tylotos	!	2015.Minyomerus_aeriballux_Minyomerus_bulbifrons_Clade	inferred
2018.Minyomerus_tylotos	!	2015.Minyomerus_aeriballux_Minyomerus_caseyi_Clade	inferred
2018.Minyomerus_tylotos	!	2015.Minyomerus_aeriballux_Minyomerus_reburrus_Clade	inferred
2018.Minyomerus_tylotos	!	2015.Minyomerus_bulbifrons	inferred
2018.Minyomerus_tylotos	!	2015.Minyomerus_bulbifrons_Minyomerus_gravivultus_Clade	inferred
2018.Minyomerus_tylotos	!	2015.Minyomerus_bulbifrons_Minyomerus_politus_Clade	inferred
2018.Minyomerus_tylotos	!	2015.Minyomerus_bulbifrons_Minyomerus_puticulatus_Clade	inferred
2018.Minyomerus_tylotos	!	2015.Minyomerus_caseyi	inferred
2018.Minyomerus_tylotos	!	2015.Minyomerus_caseyi_Minyomerus_cracens_Clade	inferred
2018.Minyomerus_tylotos	!	2015.Minyomerus_caseyi_Minyomerus_trisetosus_Clade	inferred
2018.Minyomerus_tylotos	!	2015.Minyomerus_conicollis	inferred
2018.Minyomerus_tylotos	!	2015.Minyomerus_constrictus	inferred
2018.Minyomerus_tylotos	!	2015.Minyomerus_constrictus_Minyomerus_imberbus_Clade	inferred
2018.Minyomerus_tylotos	!	2015.Minyomerus_constrictus_Minyomerus_laticeps_Clade	inferred
2018.Minyomerus_tylotos	!	2015.Minyomerus_cracens	inferred
2018.Minyomerus_tylotos	!	2015.Minyomerus_gravivultus	inferred
2018.Minyomerus_tylotos	!	2015.Minyomerus_gravivultus_Minyomerus_griseus_Clade	inferred
2018.Minyomerus_tylotos	!	2015.Minyomerus_griseus	inferred
2018.Minyomerus_tylotos	!	2015.Minyomerus_griseus_Minyomerus_rutellirostris_Clade	inferred
2018.Minyomerus_tylotos	!	2015.Minyomerus_imberbus	inferred
2018.Minyomerus_tylotos	!	2015.Minyomerus_languidus	inferred
2018.Minyomerus_tylotos	!	2015.Minyomerus_laticeps	inferred
2018.Minyomerus_tylotos	!	2015.Minyomerus_politus	inferred
2018.Minyomerus_tylotos	!	2015.Minyomerus_puticulatus	inferred
2018.Minyomerus_tylotos	!	2015.Minyomerus_reburrus	inferred
2018.Minyomerus_tylotos	!	2015.Minyomerus_rutellirostris	inferred
2018.Minyomerus_tylotos	!	2015.Minyomerus_trisetosus	inferred
2018.Minyomerus_tylotos	{=	>	<	!	><}	2015.nc_Minyomerus	inferred
2018.Minyomerus_tylotos	{=	>	<	!	><}	2015.nc_Minyomerus_aeriballux_Minyomerus_bulbifrons_Clade	inferred
2018.Minyomerus_tylotos	{=	>	<	!	><}	2015.nc_Minyomerus_caseyi_Minyomerus_trisetosus_Clade	inferred
2018.nc_Minyomerus_aeriballux_Minyomerus_conicollis_Clade	{=	>	<	!	><}	2015.Minyomerus	inferred
2018.nc_Minyomerus_aeriballux_Minyomerus_conicollis_Clade	{=	>	<	!	><}	2015.Minyomerus_aeriballux	inferred
2018.nc_Minyomerus_aeriballux_Minyomerus_conicollis_Clade	{=	>	<	!	><}	2015.Minyomerus_aeriballux_Minyomerus_bulbifrons_Clade	inferred
2018.nc_Minyomerus_aeriballux_Minyomerus_conicollis_Clade	{=	>	<	!	><}	2015.Minyomerus_aeriballux_Minyomerus_caseyi_Clade	inferred
2018.nc_Minyomerus_aeriballux_Minyomerus_conicollis_Clade	{=	>	<	!	><}	2015.Minyomerus_aeriballux_Minyomerus_conicollis_Clade	inferred
2018.nc_Minyomerus_aeriballux_Minyomerus_conicollis_Clade	{=	>	<	!	><}	2015.Minyomerus_aeriballux_Minyomerus_languidus_Clade	inferred
2018.nc_Minyomerus_aeriballux_Minyomerus_conicollis_Clade	{=	>	<	!	><}	2015.Minyomerus_aeriballux_Minyomerus_microps_Clade	inferred
2018.nc_Minyomerus_aeriballux_Minyomerus_conicollis_Clade	{=	>	<	!	><}	2015.Minyomerus_aeriballux_Minyomerus_reburrus_Clade	inferred
2018.nc_Minyomerus_aeriballux_Minyomerus_conicollis_Clade	{=	>	<	!	><}	2015.Minyomerus_bulbifrons	inferred
2018.nc_Minyomerus_aeriballux_Minyomerus_conicollis_Clade	{=	>	<	!	><}	2015.Minyomerus_bulbifrons_Minyomerus_gravivultus_Clade	inferred
2018.nc_Minyomerus_aeriballux_Minyomerus_conicollis_Clade	{=	>	<	!	><}	2015.Minyomerus_bulbifrons_Minyomerus_politus_Clade	inferred
2018.nc_Minyomerus_aeriballux_Minyomerus_conicollis_Clade	{=	>	<	!	><}	2015.Minyomerus_bulbifrons_Minyomerus_puticulatus_Clade	inferred
2018.nc_Minyomerus_aeriballux_Minyomerus_conicollis_Clade	{=	>	<	!	><}	2015.Minyomerus_caseyi	inferred
2018.nc_Minyomerus_aeriballux_Minyomerus_conicollis_Clade	{=	>	<	!	><}	2015.Minyomerus_caseyi_Minyomerus_cracens_Clade	inferred
2018.nc_Minyomerus_aeriballux_Minyomerus_conicollis_Clade	{=	>	<	!	><}	2015.Minyomerus_caseyi_Minyomerus_trisetosus_Clade	inferred
2018.nc_Minyomerus_aeriballux_Minyomerus_conicollis_Clade	{=	>	<	!	><}	2015.Minyomerus_conicollis	inferred
2018.nc_Minyomerus_aeriballux_Minyomerus_conicollis_Clade	{=	>	<	!	><}	2015.Minyomerus_constrictus	inferred
2018.nc_Minyomerus_aeriballux_Minyomerus_conicollis_Clade	{=	>	<	!	><}	2015.Minyomerus_constrictus_Minyomerus_imberbus_Clade	inferred
2018.nc_Minyomerus_aeriballux_Minyomerus_conicollis_Clade	{=	>	<	!	><}	2015.Minyomerus_constrictus_Minyomerus_laticeps_Clade	inferred
2018.nc_Minyomerus_aeriballux_Minyomerus_conicollis_Clade	{=	>	<	!	><}	2015.Minyomerus_cracens	inferred
2018.nc_Minyomerus_aeriballux_Minyomerus_conicollis_Clade	{=	>	<	!	><}	2015.Minyomerus_gravivultus	inferred
2018.nc_Minyomerus_aeriballux_Minyomerus_conicollis_Clade	{=	>	<	!	><}	2015.Minyomerus_gravivultus_Minyomerus_griseus_Clade	inferred
2018.nc_Minyomerus_aeriballux_Minyomerus_conicollis_Clade	{=	>	<	!	><}	2015.Minyomerus_griseus	inferred
2018.nc_Minyomerus_aeriballux_Minyomerus_conicollis_Clade	{=	>	<	!	><}	2015.Minyomerus_griseus_Minyomerus_rutellirostris_Clade	inferred
2018.nc_Minyomerus_aeriballux_Minyomerus_conicollis_Clade	{=	>	<	!	><}	2015.Minyomerus_imberbus	inferred
2018.nc_Minyomerus_aeriballux_Minyomerus_conicollis_Clade	{=	>	<	!	><}	2015.Minyomerus_languidus	inferred
2018.nc_Minyomerus_aeriballux_Minyomerus_conicollis_Clade	{=	>	<	!	><}	2015.Minyomerus_laticeps	inferred
2018.nc_Minyomerus_aeriballux_Minyomerus_conicollis_Clade	{=	>	<	!	><}	2015.Minyomerus_microps	inferred
2018.nc_Minyomerus_aeriballux_Minyomerus_conicollis_Clade	{=	>	<	!	><}	2015.Minyomerus_politus	inferred
2018.nc_Minyomerus_aeriballux_Minyomerus_conicollis_Clade	{=	>	<	!	><}	2015.Minyomerus_puticulatus	inferred
2018.nc_Minyomerus_aeriballux_Minyomerus_conicollis_Clade	{=	>	<	!	><}	2015.Minyomerus_reburrus	inferred
2018.nc_Minyomerus_aeriballux_Minyomerus_conicollis_Clade	{=	>	<	!	><}	2015.Minyomerus_rutellirostris	inferred
2018.nc_Minyomerus_aeriballux_Minyomerus_conicollis_Clade	{=	>	<	!	><}	2015.Minyomerus_trisetosus	inferred
2018.nc_Minyomerus_aeriballux_Minyomerus_conicollis_Clade	{=	>	<	!	><}	2015.nc_Minyomerus	inferred
2018.nc_Minyomerus_aeriballux_Minyomerus_conicollis_Clade	{=	>	<	!	><}	2015.nc_Minyomerus_aeriballux_Minyomerus_bulbifrons_Clade	inferred
2018.nc_Minyomerus_aeriballux_Minyomerus_conicollis_Clade	{=	>	<	!	><}	2015.nc_Minyomerus_aeriballux_Minyomerus_microps_Clade	inferred
2018.nc_Minyomerus_aeriballux_Minyomerus_conicollis_Clade	{=	>	<	!	><}	2015.nc_Minyomerus_caseyi_Minyomerus_trisetosus_Clade	inferred
2018.nc_Minyomerus_aeriballux_Minyomerus_cracens_Clade	{=	>	<	!	><}	2015.Minyomerus	inferred
2018.nc_Minyomerus_aeriballux_Minyomerus_cracens_Clade	{=	>	<	!	><}	2015.Minyomerus_aeriballux	inferred
2018.nc_Minyomerus_aeriballux_Minyomerus_cracens_Clade	{=	>	<	!	><}	2015.Minyomerus_aeriballux_Minyomerus_bulbifrons_Clade	inferred
2018.nc_Minyomerus_aeriballux_Minyomerus_cracens_Clade	{=	>	<	!	><}	2015.Minyomerus_aeriballux_Minyomerus_caseyi_Clade	inferred
2018.nc_Minyomerus_aeriballux_Minyomerus_cracens_Clade	{=	>	<	!	><}	2015.Minyomerus_aeriballux_Minyomerus_conicollis_Clade	inferred
2018.nc_Minyomerus_aeriballux_Minyomerus_cracens_Clade	{=	>	<	!	><}	2015.Minyomerus_aeriballux_Minyomerus_languidus_Clade	inferred
2018.nc_Minyomerus_aeriballux_Minyomerus_cracens_Clade	{=	>	<	!	><}	2015.Minyomerus_aeriballux_Minyomerus_microps_Clade	inferred
2018.nc_Minyomerus_aeriballux_Minyomerus_cracens_Clade	{=	>	<	!	><}	2015.Minyomerus_aeriballux_Minyomerus_reburrus_Clade	inferred
2018.nc_Minyomerus_aeriballux_Minyomerus_cracens_Clade	{=	>	<	!	><}	2015.Minyomerus_bulbifrons	inferred
2018.nc_Minyomerus_aeriballux_Minyomerus_cracens_Clade	{=	>	<	!	><}	2015.Minyomerus_bulbifrons_Minyomerus_gravivultus_Clade	inferred
2018.nc_Minyomerus_aeriballux_Minyomerus_cracens_Clade	{=	>	<	!	><}	2015.Minyomerus_bulbifrons_Minyomerus_politus_Clade	inferred
2018.nc_Minyomerus_aeriballux_Minyomerus_cracens_Clade	{=	>	<	!	><}	2015.Minyomerus_bulbifrons_Minyomerus_puticulatus_Clade	inferred
2018.nc_Minyomerus_aeriballux_Minyomerus_cracens_Clade	{=	>	<	!	><}	2015.Minyomerus_caseyi	inferred
2018.nc_Minyomerus_aeriballux_Minyomerus_cracens_Clade	{=	>	<	!	><}	2015.Minyomerus_caseyi_Minyomerus_cracens_Clade	inferred
2018.nc_Minyomerus_aeriballux_Minyomerus_cracens_Clade	{=	>	<	!	><}	2015.Minyomerus_caseyi_Minyomerus_trisetosus_Clade	inferred
2018.nc_Minyomerus_aeriballux_Minyomerus_cracens_Clade	{=	>	<	!	><}	2015.Minyomerus_conicollis	inferred
2018.nc_Minyomerus_aeriballux_Minyomerus_cracens_Clade	{=	>	<	!	><}	2015.Minyomerus_constrictus	inferred
2018.nc_Minyomerus_aeriballux_Minyomerus_cracens_Clade	{=	>	<	!	><}	2015.Minyomerus_constrictus_Minyomerus_imberbus_Clade	inferred
2018.nc_Minyomerus_aeriballux_Minyomerus_cracens_Clade	{=	>	<	!	><}	2015.Minyomerus_constrictus_Minyomerus_laticeps_Clade	inferred
2018.nc_Minyomerus_aeriballux_Minyomerus_cracens_Clade	{=	>	<	!	><}	2015.Minyomerus_cracens	inferred
2018.nc_Minyomerus_aeriballux_Minyomerus_cracens_Clade	{=	>	<	!	><}	2015.Minyomerus_gravivultus	inferred
2018.nc_Minyomerus_aeriballux_Minyomerus_cracens_Clade	{=	>	<	!	><}	2015.Minyomerus_gravivultus_Minyomerus_griseus_Clade	inferred
2018.nc_Minyomerus_aeriballux_Minyomerus_cracens_Clade	{=	>	<	!	><}	2015.Minyomerus_griseus	inferred
2018.nc_Minyomerus_aeriballux_Minyomerus_cracens_Clade	{=	>	<	!	><}	2015.Minyomerus_griseus_Minyomerus_rutellirostris_Clade	inferred
2018.nc_Minyomerus_aeriballux_Minyomerus_cracens_Clade	{=	>	<	!	><}	2015.Minyomerus_imberbus	inferred
2018.nc_Minyomerus_aeriballux_Minyomerus_cracens_Clade	{=	>	<	!	><}	2015.Minyomerus_languidus	inferred
2018.nc_Minyomerus_aeriballux_Minyomerus_cracens_Clade	{=	>	<	!	><}	2015.Minyomerus_laticeps	inferred
2018.nc_Minyomerus_aeriballux_Minyomerus_cracens_Clade	{=	>	<	!	><}	2015.Minyomerus_microps	inferred
2018.nc_Minyomerus_aeriballux_Minyomerus_cracens_Clade	{=	>	<	!	><}	2015.Minyomerus_politus	inferred
2018.nc_Minyomerus_aeriballux_Minyomerus_cracens_Clade	{=	>	<	!	><}	2015.Minyomerus_puticulatus	inferred
2018.nc_Minyomerus_aeriballux_Minyomerus_cracens_Clade	{=	>	<	!	><}	2015.Minyomerus_reburrus	inferred
2018.nc_Minyomerus_aeriballux_Minyomerus_cracens_Clade	{=	>	<	!	><}	2015.Minyomerus_rutellirostris	inferred
2018.nc_Minyomerus_aeriballux_Minyomerus_cracens_Clade	{=	>	<	!	><}	2015.Minyomerus_trisetosus	inferred
2018.nc_Minyomerus_aeriballux_Minyomerus_cracens_Clade	{=	>	<	!	><}	2015.nc_Minyomerus	inferred
2018.nc_Minyomerus_aeriballux_Minyomerus_cracens_Clade	{=	>	<	!	><}	2015.nc_Minyomerus_aeriballux_Minyomerus_bulbifrons_Clade	inferred
2018.nc_Minyomerus_aeriballux_Minyomerus_cracens_Clade	{=	>	<	!	><}	2015.nc_Minyomerus_aeriballux_Minyomerus_microps_Clade	inferred
2018.nc_Minyomerus_aeriballux_Minyomerus_cracens_Clade	{=	>	<	!	><}	2015.nc_Minyomerus_caseyi_Minyomerus_trisetosus_Clade	inferred
2018.nc_Minyomerus_aeriballux_Minyomerus_languidus_Clade	{=	>	<	!	><}	2015.Minyomerus	inferred
2018.nc_Minyomerus_aeriballux_Minyomerus_languidus_Clade	{=	>	<	!	><}	2015.Minyomerus_aeriballux	inferred
2018.nc_Minyomerus_aeriballux_Minyomerus_languidus_Clade	{=	>	<	!	><}	2015.Minyomerus_aeriballux_Minyomerus_bulbifrons_Clade	inferred
2018.nc_Minyomerus_aeriballux_Minyomerus_languidus_Clade	{=	>	<	!	><}	2015.Minyomerus_aeriballux_Minyomerus_caseyi_Clade	inferred
2018.nc_Minyomerus_aeriballux_Minyomerus_languidus_Clade	{=	>	<	!	><}	2015.Minyomerus_aeriballux_Minyomerus_conicollis_Clade	inferred
2018.nc_Minyomerus_aeriballux_Minyomerus_languidus_Clade	{=	>	<	!	><}	2015.Minyomerus_aeriballux_Minyomerus_languidus_Clade	inferred
2018.nc_Minyomerus_aeriballux_Minyomerus_languidus_Clade	{=	>	<	!	><}	2015.Minyomerus_aeriballux_Minyomerus_microps_Clade	inferred
2018.nc_Minyomerus_aeriballux_Minyomerus_languidus_Clade	{=	>	<	!	><}	2015.Minyomerus_aeriballux_Minyomerus_reburrus_Clade	inferred
2018.nc_Minyomerus_aeriballux_Minyomerus_languidus_Clade	{=	>	<	!	><}	2015.Minyomerus_bulbifrons	inferred
2018.nc_Minyomerus_aeriballux_Minyomerus_languidus_Clade	{=	>	<	!	><}	2015.Minyomerus_bulbifrons_Minyomerus_gravivultus_Clade	inferred
2018.nc_Minyomerus_aeriballux_Minyomerus_languidus_Clade	{=	>	<	!	><}	2015.Minyomerus_bulbifrons_Minyomerus_politus_Clade	inferred
2018.nc_Minyomerus_aeriballux_Minyomerus_languidus_Clade	{=	>	<	!	><}	2015.Minyomerus_bulbifrons_Minyomerus_puticulatus_Clade	inferred
2018.nc_Minyomerus_aeriballux_Minyomerus_languidus_Clade	{=	>	<	!	><}	2015.Minyomerus_caseyi	inferred
2018.nc_Minyomerus_aeriballux_Minyomerus_languidus_Clade	{=	>	<	!	><}	2015.Minyomerus_caseyi_Minyomerus_cracens_Clade	inferred
2018.nc_Minyomerus_aeriballux_Minyomerus_languidus_Clade	{=	>	<	!	><}	2015.Minyomerus_caseyi_Minyomerus_trisetosus_Clade	inferred
2018.nc_Minyomerus_aeriballux_Minyomerus_languidus_Clade	{=	>	<	!	><}	2015.Minyomerus_conicollis	inferred
2018.nc_Minyomerus_aeriballux_Minyomerus_languidus_Clade	{=	>	<	!	><}	2015.Minyomerus_constrictus	inferred
2018.nc_Minyomerus_aeriballux_Minyomerus_languidus_Clade	{=	>	<	!	><}	2015.Minyomerus_constrictus_Minyomerus_imberbus_Clade	inferred
2018.nc_Minyomerus_aeriballux_Minyomerus_languidus_Clade	{=	>	<	!	><}	2015.Minyomerus_constrictus_Minyomerus_laticeps_Clade	inferred
2018.nc_Minyomerus_aeriballux_Minyomerus_languidus_Clade	{=	>	<	!	><}	2015.Minyomerus_cracens	inferred
2018.nc_Minyomerus_aeriballux_Minyomerus_languidus_Clade	{=	>	<	!	><}	2015.Minyomerus_gravivultus	inferred
2018.nc_Minyomerus_aeriballux_Minyomerus_languidus_Clade	{=	>	<	!	><}	2015.Minyomerus_gravivultus_Minyomerus_griseus_Clade	inferred
2018.nc_Minyomerus_aeriballux_Minyomerus_languidus_Clade	{=	>	<	!	><}	2015.Minyomerus_griseus	inferred
2018.nc_Minyomerus_aeriballux_Minyomerus_languidus_Clade	{=	>	<	!	><}	2015.Minyomerus_griseus_Minyomerus_rutellirostris_Clade	inferred
2018.nc_Minyomerus_aeriballux_Minyomerus_languidus_Clade	{=	>	<	!	><}	2015.Minyomerus_imberbus	inferred
2018.nc_Minyomerus_aeriballux_Minyomerus_languidus_Clade	{=	>	<	!	><}	2015.Minyomerus_languidus	inferred
2018.nc_Minyomerus_aeriballux_Minyomerus_languidus_Clade	{=	>	<	!	><}	2015.Minyomerus_laticeps	inferred
2018.nc_Minyomerus_aeriballux_Minyomerus_languidus_Clade	{=	>	<	!	><}	2015.Minyomerus_microps	inferred
2018.nc_Minyomerus_aeriballux_Minyomerus_languidus_Clade	{=	>	<	!	><}	2015.Minyomerus_politus	inferred
2018.nc_Minyomerus_aeriballux_Minyomerus_languidus_Clade	{=	>	<	!	><}	2015.Minyomerus_puticulatus	inferred
2018.nc_Minyomerus_aeriballux_Minyomerus_languidus_Clade	{=	>	<	!	><}	2015.Minyomerus_reburrus	inferred
2018.nc_Minyomerus_aeriballux_Minyomerus_languidus_Clade	{=	>	<	!	><}	2015.Minyomerus_rutellirostris	inferred
2018.nc_Minyomerus_aeriballux_Minyomerus_languidus_Clade	{=	>	<	!	><}	2015.Minyomerus_trisetosus	inferred
2018.nc_Minyomerus_aeriballux_Minyomerus_languidus_Clade	{=	>	<	!	><}	2015.nc_Minyomerus	inferred
2018.nc_Minyomerus_aeriballux_Minyomerus_languidus_Clade	{=	>	<	!	><}	2015.nc_Minyomerus_aeriballux_Minyomerus_bulbifrons_Clade	inferred
2018.nc_Minyomerus_aeriballux_Minyomerus_languidus_Clade	{=	>	<	!	><}	2015.nc_Minyomerus_aeriballux_Minyomerus_microps_Clade	inferred
2018.nc_Minyomerus_aeriballux_Minyomerus_languidus_Clade	{=	>	<	!	><}	2015.nc_Minyomerus_caseyi_Minyomerus_trisetosus_Clade	inferred
2018.nc_Minyomerus_imberbus_Minyomerus_sculptilis_Clade	{=	>	<	!	><}	2015.Minyomerus	inferred
2018.nc_Minyomerus_imberbus_Minyomerus_sculptilis_Clade	{=	>	<	!	><}	2015.Minyomerus_aeriballux	inferred
2018.nc_Minyomerus_imberbus_Minyomerus_sculptilis_Clade	{=	>	<	!	><}	2015.Minyomerus_aeriballux_Minyomerus_bulbifrons_Clade	inferred
2018.nc_Minyomerus_imberbus_Minyomerus_sculptilis_Clade	{=	>	<	!	><}	2015.Minyomerus_aeriballux_Minyomerus_caseyi_Clade	inferred
2018.nc_Minyomerus_imberbus_Minyomerus_sculptilis_Clade	{=	>	<	!	><}	2015.Minyomerus_aeriballux_Minyomerus_conicollis_Clade	inferred
2018.nc_Minyomerus_imberbus_Minyomerus_sculptilis_Clade	{=	>	<	!	><}	2015.Minyomerus_aeriballux_Minyomerus_languidus_Clade	inferred
2018.nc_Minyomerus_imberbus_Minyomerus_sculptilis_Clade	{=	>	<	!	><}	2015.Minyomerus_aeriballux_Minyomerus_microps_Clade	inferred
2018.nc_Minyomerus_imberbus_Minyomerus_sculptilis_Clade	{=	>	<	!	><}	2015.Minyomerus_aeriballux_Minyomerus_reburrus_Clade	inferred
2018.nc_Minyomerus_imberbus_Minyomerus_sculptilis_Clade	{=	>	<	!	><}	2015.Minyomerus_bulbifrons	inferred
2018.nc_Minyomerus_imberbus_Minyomerus_sculptilis_Clade	{=	>	<	!	><}	2015.Minyomerus_bulbifrons_Minyomerus_gravivultus_Clade	inferred
2018.nc_Minyomerus_imberbus_Minyomerus_sculptilis_Clade	{=	>	<	!	><}	2015.Minyomerus_bulbifrons_Minyomerus_politus_Clade	inferred
2018.nc_Minyomerus_imberbus_Minyomerus_sculptilis_Clade	{=	>	<	!	><}	2015.Minyomerus_bulbifrons_Minyomerus_puticulatus_Clade	inferred
2018.nc_Minyomerus_imberbus_Minyomerus_sculptilis_Clade	{=	>	<	!	><}	2015.Minyomerus_caseyi	inferred
2018.nc_Minyomerus_imberbus_Minyomerus_sculptilis_Clade	{=	>	<	!	><}	2015.Minyomerus_caseyi_Minyomerus_cracens_Clade	inferred
2018.nc_Minyomerus_imberbus_Minyomerus_sculptilis_Clade	{=	>	<	!	><}	2015.Minyomerus_caseyi_Minyomerus_trisetosus_Clade	inferred
2018.nc_Minyomerus_imberbus_Minyomerus_sculptilis_Clade	{=	>	<	!	><}	2015.Minyomerus_conicollis	inferred
2018.nc_Minyomerus_imberbus_Minyomerus_sculptilis_Clade	{=	>	<	!	><}	2015.Minyomerus_constrictus	inferred
2018.nc_Minyomerus_imberbus_Minyomerus_sculptilis_Clade	{=	>	<	!	><}	2015.Minyomerus_constrictus_Minyomerus_imberbus_Clade	inferred
2018.nc_Minyomerus_imberbus_Minyomerus_sculptilis_Clade	{=	>	<	!	><}	2015.Minyomerus_constrictus_Minyomerus_laticeps_Clade	inferred
2018.nc_Minyomerus_imberbus_Minyomerus_sculptilis_Clade	{=	>	<	!	><}	2015.Minyomerus_cracens	inferred
2018.nc_Minyomerus_imberbus_Minyomerus_sculptilis_Clade	{=	>	<	!	><}	2015.Minyomerus_gravivultus	inferred
2018.nc_Minyomerus_imberbus_Minyomerus_sculptilis_Clade	{=	>	<	!	><}	2015.Minyomerus_gravivultus_Minyomerus_griseus_Clade	inferred
2018.nc_Minyomerus_imberbus_Minyomerus_sculptilis_Clade	{=	>	<	!	><}	2015.Minyomerus_griseus	inferred
2018.nc_Minyomerus_imberbus_Minyomerus_sculptilis_Clade	{=	>	<	!	><}	2015.Minyomerus_griseus_Minyomerus_rutellirostris_Clade	inferred
2018.nc_Minyomerus_imberbus_Minyomerus_sculptilis_Clade	{=	>	<	!	><}	2015.Minyomerus_imberbus	inferred
2018.nc_Minyomerus_imberbus_Minyomerus_sculptilis_Clade	{=	>	<	!	><}	2015.Minyomerus_languidus	inferred
2018.nc_Minyomerus_imberbus_Minyomerus_sculptilis_Clade	{=	>	<	!	><}	2015.Minyomerus_laticeps	inferred
2018.nc_Minyomerus_imberbus_Minyomerus_sculptilis_Clade	{=	>	<	!	><}	2015.Minyomerus_microps	inferred
2018.nc_Minyomerus_imberbus_Minyomerus_sculptilis_Clade	{=	>	<	!	><}	2015.Minyomerus_politus	inferred
2018.nc_Minyomerus_imberbus_Minyomerus_sculptilis_Clade	{=	>	<	!	><}	2015.Minyomerus_puticulatus	inferred
2018.nc_Minyomerus_imberbus_Minyomerus_sculptilis_Clade	{=	>	<	!	><}	2015.Minyomerus_reburrus	inferred
2018.nc_Minyomerus_imberbus_Minyomerus_sculptilis_Clade	{=	>	<	!	><}	2015.Minyomerus_rutellirostris	inferred
2018.nc_Minyomerus_imberbus_Minyomerus_sculptilis_Clade	{=	>	<	!	><}	2015.Minyomerus_trisetosus	inferred
2018.nc_Minyomerus_imberbus_Minyomerus_sculptilis_Clade	{=	>	<	!	><}	2015.nc_Minyomerus	inferred
2018.nc_Minyomerus_imberbus_Minyomerus_sculptilis_Clade	{=	>	<	!	><}	2015.nc_Minyomerus_aeriballux_Minyomerus_bulbifrons_Clade	inferred
2018.nc_Minyomerus_imberbus_Minyomerus_sculptilis_Clade	{=	>	<	!	><}	2015.nc_Minyomerus_aeriballux_Minyomerus_microps_Clade	inferred
2018.nc_Minyomerus_imberbus_Minyomerus_sculptilis_Clade	{=	>	<	!	><}	2015.nc_Minyomerus_caseyi_Minyomerus_trisetosus_Clade	inferred
2018.nc_Minyomerus_microps_Minyomerus_tylotos_Clade	{=	>	<	!	><}	2015.Minyomerus	inferred
2018.nc_Minyomerus_microps_Minyomerus_tylotos_Clade	{=	>	<	!	><}	2015.Minyomerus_aeriballux	inferred
2018.nc_Minyomerus_microps_Minyomerus_tylotos_Clade	{=	>	<	!	><}	2015.Minyomerus_aeriballux_Minyomerus_bulbifrons_Clade	inferred
2018.nc_Minyomerus_microps_Minyomerus_tylotos_Clade	{=	>	<	!	><}	2015.Minyomerus_aeriballux_Minyomerus_caseyi_Clade	inferred
2018.nc_Minyomerus_microps_Minyomerus_tylotos_Clade	{=	>	<	!	><}	2015.Minyomerus_aeriballux_Minyomerus_conicollis_Clade	inferred
2018.nc_Minyomerus_microps_Minyomerus_tylotos_Clade	{=	>	<	!	><}	2015.Minyomerus_aeriballux_Minyomerus_languidus_Clade	inferred
2018.nc_Minyomerus_microps_Minyomerus_tylotos_Clade	{=	>	<	!	><}	2015.Minyomerus_aeriballux_Minyomerus_microps_Clade	inferred
2018.nc_Minyomerus_microps_Minyomerus_tylotos_Clade	{=	>	<	!	><}	2015.Minyomerus_aeriballux_Minyomerus_reburrus_Clade	inferred
2018.nc_Minyomerus_microps_Minyomerus_tylotos_Clade	{=	>	<	!	><}	2015.Minyomerus_bulbifrons	inferred
2018.nc_Minyomerus_microps_Minyomerus_tylotos_Clade	{=	>	<	!	><}	2015.Minyomerus_bulbifrons_Minyomerus_gravivultus_Clade	inferred
2018.nc_Minyomerus_microps_Minyomerus_tylotos_Clade	{=	>	<	!	><}	2015.Minyomerus_bulbifrons_Minyomerus_politus_Clade	inferred
2018.nc_Minyomerus_microps_Minyomerus_tylotos_Clade	{=	>	<	!	><}	2015.Minyomerus_bulbifrons_Minyomerus_puticulatus_Clade	inferred
2018.nc_Minyomerus_microps_Minyomerus_tylotos_Clade	{=	>	<	!	><}	2015.Minyomerus_caseyi	inferred
2018.nc_Minyomerus_microps_Minyomerus_tylotos_Clade	{=	>	<	!	><}	2015.Minyomerus_caseyi_Minyomerus_cracens_Clade	inferred
2018.nc_Minyomerus_microps_Minyomerus_tylotos_Clade	{=	>	<	!	><}	2015.Minyomerus_caseyi_Minyomerus_trisetosus_Clade	inferred
2018.nc_Minyomerus_microps_Minyomerus_tylotos_Clade	{=	>	<	!	><}	2015.Minyomerus_conicollis	inferred
2018.nc_Minyomerus_microps_Minyomerus_tylotos_Clade	{=	>	<	!	><}	2015.Minyomerus_constrictus	inferred
2018.nc_Minyomerus_microps_Minyomerus_tylotos_Clade	{=	>	<	!	><}	2015.Minyomerus_constrictus_Minyomerus_imberbus_Clade	inferred
2018.nc_Minyomerus_microps_Minyomerus_tylotos_Clade	{=	>	<	!	><}	2015.Minyomerus_constrictus_Minyomerus_laticeps_Clade	inferred
2018.nc_Minyomerus_microps_Minyomerus_tylotos_Clade	{=	>	<	!	><}	2015.Minyomerus_cracens	inferred
2018.nc_Minyomerus_microps_Minyomerus_tylotos_Clade	{=	>	<	!	><}	2015.Minyomerus_gravivultus	inferred
2018.nc_Minyomerus_microps_Minyomerus_tylotos_Clade	{=	>	<	!	><}	2015.Minyomerus_gravivultus_Minyomerus_griseus_Clade	inferred
2018.nc_Minyomerus_microps_Minyomerus_tylotos_Clade	{=	>	<	!	><}	2015.Minyomerus_griseus	inferred
2018.nc_Minyomerus_microps_Minyomerus_tylotos_Clade	{=	>	<	!	><}	2015.Minyomerus_griseus_Minyomerus_rutellirostris_Clade	inferred
2018.nc_Minyomerus_microps_Minyomerus_tylotos_Clade	{=	>	<	!	><}	2015.Minyomerus_imberbus	inferred
2018.nc_Minyomerus_microps_Minyomerus_tylotos_Clade	{=	>	<	!	><}	2015.Minyomerus_languidus	inferred
2018.nc_Minyomerus_microps_Minyomerus_tylotos_Clade	{=	>	<	!	><}	2015.Minyomerus_laticeps	inferred
2018.nc_Minyomerus_microps_Minyomerus_tylotos_Clade	{=	>	<	!	><}	2015.Minyomerus_microps	inferred
2018.nc_Minyomerus_microps_Minyomerus_tylotos_Clade	{=	>	<	!	><}	2015.Minyomerus_politus	inferred
2018.nc_Minyomerus_microps_Minyomerus_tylotos_Clade	{=	>	<	!	><}	2015.Minyomerus_puticulatus	inferred
2018.nc_Minyomerus_microps_Minyomerus_tylotos_Clade	{=	>	<	!	><}	2015.Minyomerus_reburrus	inferred
2018.nc_Minyomerus_microps_Minyomerus_tylotos_Clade	{=	>	<	!	><}	2015.Minyomerus_rutellirostris	inferred
2018.nc_Minyomerus_microps_Minyomerus_tylotos_Clade	{=	>	<	!	><}	2015.Minyomerus_trisetosus	inferred
2018.nc_Minyomerus_microps_Minyomerus_tylotos_Clade	{=	>	<	!	><}	2015.nc_Minyomerus	inferred
2018.nc_Minyomerus_microps_Minyomerus_tylotos_Clade	{=	>	<	!	><}	2015.nc_Minyomerus_aeriballux_Minyomerus_bulbifrons_Clade	inferred
2018.nc_Minyomerus_microps_Minyomerus_tylotos_Clade	{=	>	<	!	><}	2015.nc_Minyomerus_aeriballux_Minyomerus_microps_Clade	inferred
2018.nc_Minyomerus_microps_Minyomerus_tylotos_Clade	{=	>	<	!	><}	2015.nc_Minyomerus_caseyi_Minyomerus_trisetosus_Clade	inferred
2018.Minyomerus	=	2015.Minyomerus	input
2018.Minyomerus_aeriballux_Minyomerus_bulbifrons_Clade	!	2015.Minyomerus_cracens	input
2018.Minyomerus_aeriballux_Minyomerus_conicollis_Clade	=	2015.Minyomerus_aeriballux_Minyomerus_conicollis_Clade	input
2018.Minyomerus_aeriballux_Minyomerus_conicollis_Clade	>	2015.Minyomerus_conicollis	input
2018.Minyomerus_aeriballux_Minyomerus_cracens_Clade	=	2015.Minyomerus_aeriballux_Minyomerus_bulbifrons_Clade	input
2018.Minyomerus_aeriballux_Minyomerus_cracens_Clade	>	2015.Minyomerus_cracens	input
2018.Minyomerus_aeriballux_Minyomerus_languidus_Clade	=	2015.Minyomerus_aeriballux_Minyomerus_languidus_Clade	input
2018.Minyomerus_aeriballux_Minyomerus_languidus_Clade	!	2015.Minyomerus_conicollis	input
2018.Minyomerus_aeriballux_Minyomerus_languidus_Clade	>	2015.Minyomerus_languidus	input
2018.Minyomerus_aeriballux_Minyomerus_microps_Clade	=	2015.Minyomerus_aeriballux_Minyomerus_microps_Clade	input
2018.Minyomerus_aeriballux_Minyomerus_microps_Clade	!	2015.Minyomerus_languidus	input
2018.Minyomerus_aeriballux_Minyomerus_reburrus_Clade	=	2015.Minyomerus_aeriballux_Minyomerus_reburrus_Clade	input
2018.Minyomerus_ampullaceus	<	2015.Minyomerus_aeriballux_Minyomerus_bulbifrons_Clade	input
2018.Minyomerus_ampullaceus	=	2015.nc_Minyomerus_aeriballux_Minyomerus_bulbifrons_Clade	input
2018.Minyomerus_bulbifrons_Minyomerus_gravivultus_Clade	=	2015.Minyomerus_bulbifrons_Minyomerus_gravivultus_Clade	input
2018.Minyomerus_caseyi_Minyomerus_franko_Clade	=	2015.Minyomerus_caseyi_Minyomerus_trisetosus_Clade	input
2018.Minyomerus_caseyi_Minyomerus_trisetosus_Clade	<	2015.Minyomerus_caseyi_Minyomerus_trisetosus_Clade	input
2018.Minyomerus_constrictus_Minyomerus_laticeps_Clade	=	2015.Minyomerus_constrictus_Minyomerus_laticeps_Clade	input
2018.Minyomerus_franko	<	2015.Minyomerus_caseyi_Minyomerus_trisetosus_Clade	input
2018.Minyomerus_franko	=	2015.nc_Minyomerus_caseyi_Minyomerus_trisetosus_Clade	input
2018.Minyomerus_imberbus_Minyomerus_sculptilis_Clade	>	2015.Minyomerus_imberbus	input
2018.Minyomerus_microps_Minyomerus_tylotos_Clade	>	2015.Minyomerus_microps	input
2018.Minyomerus_sculptilis	<	2015.Minyomerus	input
2018.Minyomerus_sculptilis	!	2015.Minyomerus_imberbus	input
2018.Minyomerus_sculptilis	=	2015.nc_Minyomerus	input
2018.Minyomerus_tylotos	<	2015.Minyomerus_aeriballux_Minyomerus_microps_Clade	input
2018.Minyomerus_tylotos	!	2015.Minyomerus_microps	input
2018.Minyomerus_tylotos	=	2015.nc_Minyomerus_aeriballux_Minyomerus_microps_Clade	input
